# Supplementary material for: Quantitative prediction of rate constants and its application to organic emitters
Source: Nat Commun. 2024 Jun 3;15:4723. doi: 10.1038/s41467-024-49069-4 (PMC11148104; doi:10.1038/s41467-024-49069-4)
Supplement: Supplementary file 3 — Source Data [file 41467_2024_49069_MOESM3_ESM.zip]

Archive with 12 entries (12 files):
- SourceData/BNOO/SourceDataFile_Fig2j.xlsx
- SourceData/BNSeSe/SourceDataFile_Fig2l.xlsx
- SourceData/BNPoPo/SourceDataFile_Fig3h.xlsx
- SourceData/BNSeSe/SourceDataFile_Fig2i.xlsx
- SourceData/BNCOCO/SourceDataFile_Fig3i.xlsx
- SourceData/BNOO/SourceDataFile_Fig2g.xlsx
- SourceData/BNSS/SourceDataFile_Fig2h.xlsx
- SourceData/BNSS/SourceDataFile_Fig2k.xlsx
- SourceData/BNTeTe/SourceDataFile_Fig3j.xlsx
- SourceData/BNCOCO/SourceDataFile_Fig3l.xlsx
- SourceData/BNPoPo/SourceDataFile_Fig3k.xlsx
- SourceData/BNTeTe/SourceDataFile_Fig3g.xlsx
