# Supplementary material for: Quantitative prediction of rate constants and its application to organic emitters
Source: Nat Commun. 2024 Jun 3;15:4723. doi: 10.1038/s41467-024-49069-4 (PMC11148104; doi:10.1038/s41467-024-49069-4)
Supplement: Supplementary file 3 — Source Data [file 41467_2024_49069_MOESM3_ESM.zip › SourceData/BNOO/SourceDataFile_Fig2j.xlsx]

## Sheet: Sheet1
Time	ktoRISC(T1)	ktoRISC(T2)	ktoRISC
0	--	--	--
1e-13	4.2038	655549	655553
2e-13	5.61251	439592	439598
3e-13	6.31593	331756	331762
4e-13	6.73713	267185	267192
5e-13	7.01813	224107	224114
6e-13	7.21853	193385	193392
7e-13	7.36898	170321	170329
8e-13	7.48596	152389	152396
9e-13	7.57941	138062	138070
1e-12	7.65587	126341	126348
1.3e-12	7.81971	101223	101231
1.6e-12	7.92577	84964.5	84972.4
1.9e-12	8	73584.9	73592.9
2.2e-12	8.05498	65156.1	65164.1
2.5e-12	8.09692	58727.5	58735.6
2.8e-12	8.13049	53580.1	53588.2
3.1e-12	8.15777	49397.9	49406
3.4e-12	8.18028	45947.7	45955.9
3.7e-12	8.19908	43065.6	43073.8
4e-12	8.21536	40570.3	40578.5
4.3e-12	8.22941	38415.3	38423.5
4.6e-12	8.24142	36575.3	36583.6
4.9e-12	8.25222	34918.4	34926.7
5.2e-12	8.26181	33449.1	33457.4
5.5e-12	8.27032	32144	32152.2
5.8e-12	8.27785	30989.8	30998.1
6.1e-12	8.28477	29929.4	29937.7
6.4e-12	8.29108	28961.5	28969.8
6.7e-12	8.29681	28083.8	28092.1
7e-12	8.30194	27296.3	27304.6
7.3e-12	8.30677	26557	26565.3
7.6e-12	8.31124	25871.3	25879.6
7.9e-12	8.31535	25240.7	25249
8.2e-12	8.31905	24673.3	24681.6
8.5e-12	8.32263	24125	24133.3
8.8e-12	8.32595	23616.8	23625.1
9.1e-12	8.32905	23141.6	23150
9.4e-12	8.33187	22709.1	22717.5
9.7e-12	8.3346	22290.8	22299.1
1e-11	8.33716	21897.2	21905.5
1.21e-11	8.35148	19701.6	19710
1.42e-11	8.36158	18153.4	18161.7
1.62e-11	8.36878	17050.8	17059.2
1.82e-11	8.37445	16180.9	16189.2
2.02e-11	8.37895	15491	15499.4
2.22e-11	8.3827	14916.4	14924.8
2.42e-11	8.38579	14443.2	14451.6
2.62e-11	8.38841	14041.6	14050
2.82e-11	8.39066	13696.5	13704.9
3.03e-11	8.39269	13385.3	13393.7
3.24e-11	8.39452	13104.9	13113.3
3.45e-11	8.39607	12867	12875.4
3.66e-11	8.39747	12652.1	12660.5
3.87e-11	8.3987	12464.2	12472.6
4.08e-11	8.3998	12295.2	12303.6
4.29e-11	8.40081	12139.4	12147.8
4.5e-11	8.40172	12001	12009.5
4.71e-11	8.40256	11872	11880.4
4.92e-11	8.40331	11756.6	11765
5.13e-11	8.404	11650.6	11659
5.34e-11	8.40464	11552.9	11561.3
5.55e-11	8.40525	11459.7	11468.1
5.76e-11	8.40578	11378.2	11386.6
5.96e-11	8.40627	11302.4	11310.8
6.16e-11	8.40674	11231.4	11239.8
6.36e-11	8.40716	11167.2	11175.6
6.56e-11	8.40755	11106.5	11115
6.76e-11	8.40794	11047.5	11055.9
6.96e-11	8.40829	10993.7	11002.1
7.16e-11	8.40863	10941.1	10949.5
7.36e-11	8.40894	10893	10901.4
7.56e-11	8.40925	10845.4	10853.8
7.76e-11	8.40954	10802.2	10810.6
7.96e-11	8.40981	10760.8	10769.2
8.16e-11	8.41006	10721.7	10730.1
8.36e-11	8.41032	10682.7	10691.1
8.56e-11	8.41054	10648.6	10657
8.76e-11	8.41076	10614.4	10622.8
8.96e-11	8.41097	10581.7	10590.1
9.16e-11	8.41118	10550.3	10558.8
9.36e-11	8.41138	10520.3	10528.7
9.56e-11	8.41156	10491.6	10500
9.76e-11	8.41175	10462.4	10470.8
9.96e-11	8.41192	10437.1	10445.5
1.196e-10	8.4133	10225	10233.4
1.396e-10	8.41433	10067	10075.4
1.596e-10	8.41509	9950.16	9958.58
1.796e-10	8.41569	9858.71	9867.12
1.996e-10	8.41614	9789.14	9797.56
2.196e-10	8.41649	9735.44	9743.86
2.397e-10	8.41686	9679.04	9687.45
2.598e-10	8.41712	9640	9648.41
2.799e-10	8.41735	9604.9	9613.32
3e-10	8.41755	9572.95	9581.37
3.201e-10	8.41772	9547.17	9555.59
3.402e-10	8.41787	9524.27	9532.69
3.603e-10	8.41802	9501.47	9509.89
3.804e-10	8.41816	9480.93	9489.35
4.005e-10	8.41826	9464.2	9472.62
4.206e-10	8.41835	9451.74	9460.16
4.407e-10	8.41845	9435.71	9444.13
4.608e-10	8.41853	9423.54	9431.96
4.808e-10	8.4186	9412.94	9421.35
5.008e-10	8.41866	9403.11	9411.53
5.208e-10	8.41873	9393.12	9401.54
5.408e-10	8.41879	9382.98	9391.4
5.608e-10	8.41884	9375.62	9384.04
5.808e-10	8.4189	9367.17	9375.59
6.008e-10	8.41895	9359.23	9367.65
6.208e-10	8.419	9351.01	9359.42
6.408e-10	8.41903	9347.01	9355.43
6.608e-10	8.41907	9340.7	9349.12
6.808e-10	8.4191	9335.82	9344.24
7.008e-10	8.41915	9328.78	9337.2
7.208e-10	8.41918	9323.78	9332.2
7.408e-10	8.4192	9320.04	9328.46
7.608e-10	8.41924	9314.23	9322.65
7.808e-10	8.41927	9310.25	9318.67
8.008e-10	8.41929	9307.4	9315.82
8.208e-10	8.41932	9302.57	9310.99
8.408e-10	8.41934	9299.42	9307.84
8.608e-10	8.41938	9293.81	9302.23
8.808e-10	8.41939	9291.83	9300.24
9.008e-10	8.41942	9287.43	9295.85
9.208e-10	8.41944	9284.56	9292.98
9.408e-10	8.41945	9283.15	9291.57
9.608e-10	8.41947	9279.42	9287.84
9.808e-10	8.41948	9277.13	9285.55
1.181e-09	8.41963	9255.57	9263.99
1.381e-09	8.41973	9239.88	9248.3
1.581e-09	8.4198	9229.26	9237.68
1.781e-09	8.41989	9215.63	9224.05
1.981e-09	8.41989	9214.71	9223.13
2.181e-09	8.41994	9206.66	9215.08
2.381e-09	8.41997	9202.14	9210.56
2.581e-09	8.42001	9196.86	9205.28
2.781e-09	8.42	9197.83	9206.25
2.981e-09	8.42	9197.49	9205.91
3.181e-09	8.42007	9188.02	9196.44
3.381e-09	8.42008	9185.69	9194.11
3.581e-09	8.42009	9184.5	9192.92
3.781e-09	8.4201	9182.26	9190.68
3.981e-09	8.42008	9186.16	9194.58
4.181e-09	8.42013	9178.86	9187.28
4.381e-09	8.42012	9179.63	9188.05
4.581e-09	8.42014	9176.47	9184.89
4.781e-09	8.42011	9180.94	9189.36
4.981e-09	8.42011	9181.5	9189.92
5.182e-09	8.42013	9178.31	9186.73
5.382e-09	8.42016	9173.35	9181.77
5.582e-09	8.42015	9175.66	9184.08
5.782e-09	8.42014	9176.12	9184.54
5.982e-09	8.42016	9172.98	9181.4
6.182e-09	8.42016	9174.26	9182.68
6.382e-09	8.42016	9173.76	9182.18
6.582e-09	8.42015	9175.81	9184.23
6.782e-09	8.42017	9171.83	9180.25
6.982e-09	8.42018	9170.42	9178.84
7.183e-09	8.42016	9173.24	9181.66
7.383e-09	8.42018	9170.12	9178.54
7.583e-09	8.42018	9171.21	9179.63
7.783e-09	8.42015	9174.75	9183.17
7.983e-09	8.42019	9168.31	9176.73
8.183e-09	8.42018	9170.15	9178.57
8.383e-09	8.42017	9171.98	9180.4
8.583e-09	8.42017	9172.13	9180.55
8.783e-09	8.42017	9172.28	9180.7
8.983e-09	8.4202	9166.7	9175.12
9.183e-09	8.42021	9165.21	9173.63
9.383e-09	8.4202	9167.78	9176.2
9.583e-09	8.42018	9170.33	9178.75
9.783e-09	8.4202	9167.2	9175.62
9.983e-09	8.4202	9168.1	9176.52
1.198e-08	8.42021	9166.38	9174.8
1.398e-08	8.4202	9166.71	9175.13
1.598e-08	8.42018	9170.8	9179.22
1.798e-08	8.42021	9166.15	9174.57
1.998e-08	8.4202	9167.75	9176.17
2.198e-08	8.42019	9169.35	9177.77
2.398e-08	8.42019	9169.35	9177.77
2.598e-08	8.42019	9169.35	9177.77
2.798e-08	8.42019	9169.35	9177.77
2.998e-08	8.42019	9169.35	9177.77
3.198e-08	8.42019	9169.35	9177.77
3.398e-08	8.42019	9169.35	9177.77
3.598e-08	8.42019	9169.35	9177.77
3.798e-08	8.42019	9169.35	9177.77
3.998e-08	8.42019	9169.35	9177.77
4.198e-08	8.42019	9169.35	9177.77
4.398e-08	8.42019	9169.35	9177.77
4.598e-08	8.42019	9169.35	9177.77
4.798e-08	8.42019	9169.35	9177.77
4.998e-08	8.42019	9169.35	9177.77
5.198e-08	8.42019	9169.35	9177.77
5.398e-08	8.42019	9169.35	9177.77
5.598e-08	8.42019	9169.35	9177.77
5.798e-08	8.42019	9169.35	9177.77
5.998e-08	8.42019	9169.35	9177.77
6.198e-08	8.42019	9169.35	9177.77
6.398e-08	8.42019	9169.35	9177.77
6.598e-08	8.42019	9169.35	9177.77
6.798e-08	8.42019	9169.35	9177.77
6.998e-08	8.42019	9169.35	9177.77
7.198e-08	8.42022	9163.82	9172.24
7.398e-08	8.42022	9163.82	9172.24
7.598e-08	8.42022	9163.82	9172.24
7.798e-08	8.4202	9167.75	9176.17
7.998e-08	8.4202	9167.75	9176.17
8.198e-08	8.4202	9167.75	9176.17
8.398e-08	8.4202	9167.75	9176.17
8.598e-08	8.4202	9167.75	9176.17
8.798e-08	8.4202	9167.75	9176.17
8.998e-08	8.4202	9167.75	9176.17
9.198e-08	8.4202	9167.75	9176.17
9.398e-08	8.4202	9167.75	9176.17
9.598e-08	8.4202	9167.75	9176.17
9.798e-08	8.4202	9167.75	9176.17
9.998e-08	8.4202	9167.75	9176.17
1.2e-07	8.4202	9167.75	9176.17
1.4e-07	8.42017	9171.67	9180.1
1.6e-07	8.42021	9166.15	9174.57
1.8e-07	8.42021	9166.15	9174.57
2e-07	8.42018	9170.07	9178.49
2.2e-07	8.42018	9170.07	9178.49
2.4e-07	8.42018	9170.07	9178.49
2.6e-07	8.42019	9168.47	9176.89
2.8e-07	8.42019	9168.47	9176.89
3e-07	8.42019	9168.47	9176.89
3.2e-07	8.42017	9172.4	9180.82
3.4e-07	8.4202	9166.87	9175.29
3.6e-07	8.4202	9166.87	9175.29
3.8e-07	8.42018	9170.8	9179.22
4e-07	8.42018	9170.8	9179.22
4.2e-07	8.42021	9165.26	9173.68
4.4e-07	8.42021	9165.26	9173.68
4.6e-07	8.42019	9169.2	9177.62
4.8e-07	8.42019	9169.2	9177.62
5e-07	8.42022	9163.65	9172.07
5.2e-07	8.4202	9167.59	9176.01
5.4e-07	8.4202	9167.59	9176.01
5.6e-07	8.4202	9167.59	9176.01
5.8e-07	8.42017	9171.53	9179.95
6e-07	8.42021	9165.98	9174.4
6.2e-07	8.42021	9165.98	9174.4
6.4e-07	8.42018	9169.92	9178.34
6.6e-07	8.42018	9169.92	9178.34
6.8e-07	8.42022	9164.37	9172.79
7e-07	8.42019	9168.32	9176.74
7.2e-07	8.42019	9168.32	9176.74
7.4e-07	8.42019	9168.32	9176.74
7.6e-07	8.4202	9166.71	9175.13
7.8e-07	8.4202	9166.71	9175.13
8e-07	8.4202	9166.71	9175.13
8.2e-07	8.42018	9170.65	9179.07
8.4e-07	8.42018	9170.65	9179.07
8.6e-07	8.42022	9165.1	9173.52
8.8e-07	8.42019	9169.04	9177.46
9e-07	8.42019	9169.04	9177.46
9.2e-07	8.42019	9169.04	9177.46
9.4e-07	8.4202	9167.43	9175.85
9.6e-07	8.4202	9167.43	9175.85
9.8e-07	8.4202	9167.43	9175.85
1e-06	8.42017	9171.38	9179.8
1.2e-06	8.42021	9166.54	9174.96
1.4e-06	8.4202	9167.27	9175.69
1.6e-06	8.4202	9168	9176.42
1.8e-06	8.4202	9167.11	9175.53
2e-06	8.4202	9167.84	9176.26
2.2e-06	8.42019	9168.58	9177
2.4e-06	8.42022	9163.69	9172.11
2.6e-06	8.42019	9168.42	9176.84
2.8e-06	8.42019	9169.15	9177.57
3e-06	8.42018	9169.89	9178.31
3.2e-06	8.42022	9164.99	9173.41
3.4e-06	8.42019	9169.74	9178.16
3.6e-06	8.42018	9170.48	9178.9
3.8e-06	8.42021	9165.55	9173.97
4e-06	8.42021	9166.29	9174.71
4.2e-06	8.4202	9167.03	9175.45
4.4e-06	8.42017	9171.82	9180.25
4.6e-06	8.4202	9166.87	9175.29
4.8e-06	8.4202	9167.61	9176.03
5e-06	8.42019	9168.36	9176.78
5.2e-06	8.42019	9169.11	9177.53
5.4e-06	8.4202	9168.2	9176.62
5.6e-06	8.42019	9168.95	9177.37
5.8e-06	8.42019	9169.71	9178.13
6e-06	8.42018	9170.46	9178.88
6.2e-06	8.42021	9165.45	9173.87
6.4e-06	8.42021	9166.2	9174.62
6.6e-06	8.42018	9171.07	9179.49
6.8e-06	8.42017	9171.83	9180.25
7e-06	8.4202	9166.79	9175.21
7.2e-06	8.4202	9167.54	9175.96
7.4e-06	8.42019	9168.31	9176.73
7.6e-06	8.42019	9169.07	9177.49
7.8e-06	8.42018	9169.83	9178.25
8e-06	8.42022	9164.75	9173.17
8.2e-06	8.42019	9169.67	9178.09
8.4e-06	8.42018	9170.44	9178.86
8.6e-06	8.42018	9171.21	9179.63
8.8e-06	8.42021	9166.1	9174.53
9e-06	8.4202	9166.87	9175.29
9.2e-06	8.4202	9167.64	9176.06
9.4e-06	8.42019	9168.41	9176.83
9.6e-06	8.42019	9169.19	9177.61
9.8e-06	8.42018	9169.96	9178.38
1e-05	8.42022	9164.81	9173.23
1.2e-05	8.42018	9170.88	9179.3
1.4e-05	8.4202	9166.7	9175.12
1.6e-05	8.42019	9168.58	9177
1.8e-05	8.42017	9172.34	9180.76
2e-05	8.42018	9169.83	9178.25
2.2e-05	8.42019	9169.13	9177.55
2.4e-05	8.42019	9168.4	9176.82
2.6e-05	8.4202	9167.65	9176.07
2.8e-05	8.42019	9168.84	9177.26
3e-05	8.42018	9170.06	9178.48
3.2e-05	8.42021	9166.38	9174.8
3.4e-05	8.42019	9169.64	9178.06
3.6e-05	8.42021	9165.86	9174.28
3.8e-05	8.42022	9164.06	9172.48
4e-05	8.42019	9169.55	9177.97
4.2e-05	8.4202	9167.76	9176.18
4.4e-05	8.4202	9168.1	9176.52
4.6e-05	8.42019	9168.45	9176.87
4.8e-05	8.42019	9168.81	9177.23
5e-05	8.42017	9171.47	9179.89
5.2e-05	8.42021	9166.21	9174.63
5.4e-05	8.42019	9168.9	9177.32
5.6e-05	8.42021	9165.83	9174.25
5.8e-05	8.42018	9171.02	9179.44
6e-05	8.4202	9167.89	9176.31
6.2e-05	8.4202	9167.16	9175.58
6.4e-05	8.42021	9166.41	9174.83
6.6e-05	8.42021	9165.64	9174.06
6.8e-05	8.4202	9167.44	9175.86
7e-05	8.42019	9169.29	9177.71
7.2e-05	8.42021	9166.59	9175.01
7.4e-05	8.42019	9168.48	9176.9
7.6e-05	8.42021	9166.54	9174.96
7.8e-05	8.42021	9165.51	9173.93
8e-05	8.4202	9167.37	9175.79
8.2e-05	8.42018	9170.27	9178.69
8.4e-05	8.4202	9168.14	9176.56
8.6e-05	8.4202	9167.98	9176.4
8.8e-05	8.42018	9169.88	9178.3
9e-05	8.42021	9165.45	9173.87
9.2e-05	8.42017	9171.62	9180.04
9.4e-05	8.42017	9171.39	9179.81
9.6e-05	8.42022	9164.49	9172.91
9.8e-05	8.42019	9168.58	9177
0.0001	8.42021	9165.94	9174.36
0.00012	8.42019	9168.61	9177.03
0.00014	8.4202	9167.83	9176.25
0.00016	8.42019	9168.73	9177.15
0.00018	8.42019	9168.86	9177.28
0.0002	8.4202	9167.28	9175.7
0.00022	8.42019	9169.04	9177.46
0.00024	8.4202	9167.36	9175.78
0.00026	8.4202	9167.34	9175.76
0.00028	8.42019	9169.13	9177.55
0.0003	8.42021	9166.05	9174.47
0.00032	8.4202	9167.02	9175.44
0.00034	8.4202	9167.77	9176.19
0.00036	8.42022	9164.93	9173.35
0.00038	8.42018	9170.59	9179.01
0.0004	8.42021	9165.4	9173.82
0.00042	8.42018	9169.84	9178.26
0.00044	8.42022	9163.67	9172.09
0.00046	8.4202	9167.9	9176.32
0.00048	8.4202	9167.37	9175.79
0.0005	8.42019	9168.43	9176.85
0.00052	8.42019	9169.46	9177.88
0.00054	8.4202	9167.97	9176.39
0.00056	8.4202	9167.64	9176.06
0.00058	8.4202	9167.92	9176.34
0.0006	8.42019	9168.38	9176.8
0.00062	8.42021	9166.33	9174.75
0.00064	8.42021	9166.33	9174.75
0.00066	8.42019	9169.31	9177.73
0.00068	8.42019	9169.49	9177.91
0.0007	8.4202	9167.48	9175.9
0.00072	8.42018	9170.9	9179.32
0.00074	8.42021	9165.88	9174.3
0.00076	8.42018	9171.03	9179.45
0.00078	8.42019	9168.42	9176.84
0.0008	8.4202	9167.75	9176.17
0.00082	8.42019	9168.87	9177.29
0.00084	8.42021	9166.63	9175.05
0.00086	8.4202	9168.08	9176.5
0.00088	8.4202	9167.53	9175.95
0.0009	8.4202	9168.03	9176.45
0.00092	8.4202	9167.17	9175.59
0.00094	8.42021	9166.02	9174.44
0.00096	8.42019	9168.62	9177.04
0.00098	8.42017	9172.44	9180.86
0.001	8.42018	9170.97	9179.39
0.0012	8.4202	9167.87	9176.29
0.0014	8.42021	9166.65	9175.07
0.0016	8.42019	9169.55	9177.97
0.0018	8.42019	9168.36	9176.78
0.002	8.42022	9163.95	9172.37
0.0022	8.42019	9168.74	9177.16
0.0024	8.42019	9168.37	9176.79
0.0026	8.42019	9168.63	9177.05
0.0028	8.42019	9168.9	9177.32
0.003	8.42021	9165.52	9173.94
0.0032	8.42018	9170.06	9178.48
0.0034	8.4202	9167.48	9175.9
0.0036	8.42017	9171.67	9180.1
0.0038	8.4202	9167.92	9176.34
0.004	8.42022	9164.33	9172.75
0.0042	8.42019	9169.31	9177.73
0.0044	8.42019	9168.58	9177
0.0046	8.4202	9167.41	9175.83
0.0048	8.42018	9170.37	9178.79
0.005	8.42019	9168.86	9177.28
0.0052	8.42022	9164.51	9172.93
0.0054	8.42019	9169.37	9177.79
0.0056	8.42018	9170.64	9179.06
0.0058	8.42018	9170.77	9179.19
0.006	8.42019	9168.31	9176.73
0.0062	8.42021	9166.25	9174.67
0.0064	8.42019	9168.95	9177.37
0.0066	8.42021	9165.31	9173.73
0.0068	8.42017	9171.4	9179.82
0.007	8.42019	9168.95	9177.37
0.0072	8.42022	9163.68	9172.1
0.0074	8.42019	9169.63	9178.05
0.0076	8.42019	9168.65	9177.07
0.0078	8.42017	9171.84	9180.26
0.008	8.4202	9167.74	9176.16
0.0082	8.42021	9166.02	9174.44
0.0084	8.4202	9167.18	9175.6
0.0086	8.42019	9168.54	9176.96
0.0088	8.42019	9169.24	9177.66
0.009	8.42021	9166.56	9174.98
0.0092	8.42019	9168.37	9176.79
0.0094	8.4202	9166.79	9175.21
0.0096	8.4202	9168.16	9176.58
0.0098	8.42019	9168.77	9177.19
0.01	8.42019	9168.92	9177.34
