# Supplementary material for: Quantitative prediction of rate constants and its application to organic emitters
Source: Nat Commun. 2024 Jun 3;15:4723. doi: 10.1038/s41467-024-49069-4 (PMC11148104; doi:10.1038/s41467-024-49069-4)
Supplement: Supplementary file 3 — Source Data [file 41467_2024_49069_MOESM3_ESM.zip › SourceData/BNSeSe/SourceDataFile_Fig2l.xlsx]

## Sheet: Sheet1
Time	ktoRISC(T1)	ktoRISC(T2)	ktoRISC
0	--	--	--
5e-13	74060.2	728959000	729033000
1e-12	90138	494276000	494366000
1.5e-12	98630.9	370307000	370406000
2e-12	103695	296387000	296490000
2.5e-12	107069	247136000	247243000
3e-12	109474	212038000	212148000
3.5e-12	111284	185607000	185718000
4e-12	112691	165080000	165192000
4.5e-12	113814	148680000	148794000
5e-12	114736	135226000	135341000
5.5e-12	115503	124030000	124145000
6e-12	116151	114576000	114692000
6.5e-12	116707	106459000	106575000
7e-12	117190	99406100	99523200
7.5e-12	117611	93264800	93382400
8e-12	117983	87823300	87941300
8.5e-12	118314	82992900	83111300
9e-12	118609	78685900	78804600
9.5e-12	118876	74790500	74909300
1e-11	119116	71284000	71403100
1.25e-11	120044	57745400	57865400
1.5e-11	120672	48584800	48705500
1.7e-11	121045	43131500	43252500
1.9e-11	121341	38807500	38928900
2.1e-11	121583	35279100	35400700
2.3e-11	121784	32345100	32466900
2.5e-11	121953	29885500	30007400
2.7e-11	122097	27782600	27904700
2.9e-11	122222	25960100	26082400
3.15e-11	122356	23994400	24116700
3.4e-11	122470	22327700	22450200
3.65e-11	122570	20877100	20999700
3.9e-11	122656	19616300	19739000
4.15e-11	122732	18502700	18625400
4.4e-11	122800	17515300	17638100
4.65e-11	122860	16634000	16756900
4.9e-11	122915	15839200	15962100
5.15e-11	122964	15121700	15244700
5.4e-11	123009	14471500	14594500
5.65e-11	123049	13876000	13999000
5.9e-11	123087	13331200	13454300
6.15e-11	123121	12831000	12954200
6.4e-11	123152	12371100	12494200
6.65e-11	123182	11943400	12066600
6.9e-11	123209	11545300	11668500
7.15e-11	123234	11177100	11300300
7.4e-11	123258	10832500	10955700
7.65e-11	123280	10510800	10634000
7.9e-11	123301	10208400	10331700
8.15e-11	123320	9.92493e+06	10048300
8.4e-11	123338	9.66084e+06	9.78417e+06
8.65e-11	123355	9.41019e+06	9.53355e+06
8.9e-11	123372	9.17285e+06	9.29622e+06
9.15e-11	123387	8.94878e+06	9.07217e+06
9.4e-11	123401	8.73691e+06	8.86031e+06
9.65e-11	123415	8.53537e+06	8.65879e+06
9.9e-11	123428	8.34243e+06	8.46586e+06
1.195e-10	123515	7.07808e+06	7.20159e+06
1.4e-10	123577	6.18026e+06	6.30383e+06
1.605e-10	123622	5.51304e+06	5.63667e+06
1.81e-10	123658	4.99417e+06	5.11783e+06
2.015e-10	123686	4.58351e+06	4.70719e+06
2.22e-10	123709	4.24788e+06	4.37159e+06
2.425e-10	123728	3.9701e+06	4.09383e+06
2.63e-10	123744	3.73605e+06	3.8598e+06
2.835e-10	123758	3.53562e+06	3.65938e+06
3.04e-10	123770	3.36216e+06	3.48593e+06
3.245e-10	123780	3.21127e+06	3.33505e+06
3.45e-10	123789	3.07729e+06	3.20108e+06
3.655e-10	123797	2.95961e+06	3.08341e+06
3.86e-10	123804	2.85422e+06	2.97803e+06
4.065e-10	123811	2.75988e+06	2.88369e+06
4.27e-10	123817	2.6748e+06	2.79862e+06
4.475e-10	123822	2.59726e+06	2.72108e+06
4.675e-10	123827	2.52879e+06	2.65262e+06
4.875e-10	123831	2.46542e+06	2.58926e+06
5.075e-10	123835	2.40767e+06	2.5315e+06
5.275e-10	123839	2.35402e+06	2.47786e+06
5.475e-10	123842	2.30479e+06	2.42863e+06
5.675e-10	123845	2.25883e+06	2.38267e+06
5.875e-10	123848	2.21662e+06	2.34047e+06
6.075e-10	123851	2.17694e+06	2.30079e+06
6.275e-10	123853	2.13996e+06	2.26381e+06
6.475e-10	123856	2.10506e+06	2.22892e+06
6.675e-10	123858	2.0729e+06	2.19676e+06
6.875e-10	123860	2.04209e+06	2.16595e+06
7.075e-10	123862	2.01361e+06	2.13747e+06
7.275e-10	123864	1.98697e+06	2.11084e+06
7.475e-10	123866	1.96128e+06	2.08515e+06
7.675e-10	123867	1.93719e+06	2.06105e+06
7.875e-10	123869	1.91461e+06	2.03847e+06
8.075e-10	123870	1.89272e+06	2.0166e+06
8.275e-10	123872	1.87251e+06	1.99638e+06
8.475e-10	123873	1.85289e+06	1.97676e+06
8.675e-10	123874	1.83478e+06	1.95866e+06
8.875e-10	123876	1.81715e+06	1.94103e+06
9.075e-10	123877	1.8006e+06	1.92448e+06
9.275e-10	123878	1.78445e+06	1.90833e+06
9.48e-10	123879	1.76899e+06	1.89287e+06
9.685e-10	123880	1.75417e+06	1.87805e+06
9.89e-10	123881	1.73998e+06	1.86386e+06
1.19e-09	123888	1.63035e+06	1.75424e+06
1.39e-09	123893	1.55622e+06	1.68012e+06
1.59e-09	123897	1.50458e+06	1.62847e+06
1.791e-09	123900	1.46679e+06	1.59069e+06
1.991e-09	123901	1.43919e+06	1.5631e+06
2.191e-09	123903	1.41826e+06	1.54216e+06
2.391e-09	123904	1.40255e+06	1.52645e+06
2.591e-09	123905	1.39068e+06	1.51459e+06
2.791e-09	123905	1.38124e+06	1.50514e+06
2.991e-09	123906	1.37406e+06	1.49796e+06
3.191e-09	123906	1.36861e+06	1.49251e+06
3.391e-09	123907	1.36414e+06	1.48804e+06
3.591e-09	123907	1.36072e+06	1.48463e+06
3.791e-09	123907	1.35807e+06	1.48197e+06
3.992e-09	123907	1.35596e+06	1.47986e+06
4.192e-09	123907	1.35443e+06	1.47834e+06
4.393e-09	123907	1.35302e+06	1.47692e+06
4.593e-09	123907	1.35202e+06	1.47593e+06
4.793e-09	123907	1.35119e+06	1.4751e+06
4.994e-09	123907	1.35062e+06	1.47452e+06
5.194e-09	123908	1.35005e+06	1.47395e+06
5.395e-09	123908	1.34979e+06	1.47369e+06
5.595e-09	123908	1.34953e+06	1.47343e+06
5.796e-09	123908	1.34921e+06	1.47312e+06
5.996e-09	123908	1.3489e+06	1.47281e+06
6.197e-09	123908	1.34875e+06	1.47265e+06
6.397e-09	123908	1.34859e+06	1.4725e+06
6.598e-09	123908	1.34859e+06	1.4725e+06
6.798e-09	123908	1.34843e+06	1.47234e+06
6.999e-09	123908	1.34843e+06	1.47234e+06
7.199e-09	123908	1.34843e+06	1.47234e+06
7.4e-09	123908	1.34843e+06	1.47234e+06
7.6e-09	123908	1.34843e+06	1.47234e+06
7.8e-09	123908	1.34823e+06	1.47213e+06
8e-09	123908	1.34823e+06	1.47213e+06
8.2e-09	123908	1.34838e+06	1.47229e+06
8.4e-09	123908	1.34838e+06	1.47229e+06
8.6e-09	123908	1.34838e+06	1.47229e+06
8.8e-09	123908	1.34817e+06	1.47208e+06
9e-09	123908	1.34833e+06	1.47224e+06
9.2e-09	123908	1.34833e+06	1.47224e+06
9.4e-09	123908	1.34833e+06	1.47224e+06
9.6e-09	123908	1.34828e+06	1.47218e+06
9.8e-09	123908	1.34828e+06	1.47218e+06
1.18e-08	123908	1.34832e+06	1.47223e+06
1.38e-08	123908	1.34832e+06	1.47223e+06
1.58e-08	123908	1.34837e+06	1.47228e+06
1.78e-08	123908	1.34821e+06	1.47212e+06
1.98e-08	123908	1.34842e+06	1.47232e+06
2.18e-08	123908	1.34826e+06	1.47216e+06
2.38e-08	123908	1.3481e+06	1.472e+06
2.58e-08	123908	1.3483e+06	1.47221e+06
2.78e-08	123908	1.34814e+06	1.47205e+06
2.98e-08	123908	1.34835e+06	1.47226e+06
3.18e-08	123908	1.34819e+06	1.4721e+06
3.38e-08	123908	1.34824e+06	1.47214e+06
3.58e-08	123908	1.34823e+06	1.47214e+06
3.78e-08	123908	1.34828e+06	1.47219e+06
3.98e-08	123908	1.34812e+06	1.47203e+06
4.18e-08	123908	1.34833e+06	1.47224e+06
4.38e-08	123908	1.34817e+06	1.47208e+06
4.58e-08	123908	1.34837e+06	1.47228e+06
4.78e-08	123908	1.34821e+06	1.47212e+06
4.98e-08	123908	1.34826e+06	1.47217e+06
5.18e-08	123908	1.34826e+06	1.47217e+06
5.38e-08	123908	1.34831e+06	1.47222e+06
5.58e-08	123908	1.34815e+06	1.47206e+06
5.78e-08	123908	1.34836e+06	1.47226e+06
5.98e-08	123908	1.34819e+06	1.4721e+06
6.18e-08	123908	1.34824e+06	1.47215e+06
6.38e-08	123908	1.34824e+06	1.47215e+06
6.58e-08	123908	1.34829e+06	1.4722e+06
6.78e-08	123908	1.34813e+06	1.47204e+06
6.98e-08	123908	1.34834e+06	1.47224e+06
7.18e-08	123908	1.34818e+06	1.47208e+06
7.38e-08	123908	1.34823e+06	1.47213e+06
7.58e-08	123908	1.34822e+06	1.47213e+06
7.78e-08	123908	1.34827e+06	1.47218e+06
7.98e-08	123908	1.34827e+06	1.47218e+06
8.18e-08	123908	1.34832e+06	1.47223e+06
8.38e-08	123908	1.34816e+06	1.47206e+06
8.58e-08	123908	1.34836e+06	1.47227e+06
8.78e-08	123908	1.3482e+06	1.47211e+06
8.98e-08	123908	1.34825e+06	1.47216e+06
9.18e-08	123908	1.34825e+06	1.47216e+06
9.38e-08	123908	1.3483e+06	1.47221e+06
9.58e-08	123908	1.34814e+06	1.47204e+06
9.78e-08	123908	1.34835e+06	1.47225e+06
9.98e-08	123908	1.3484e+06	1.4723e+06
1.198e-07	123908	1.34831e+06	1.47222e+06
1.398e-07	123908	1.34822e+06	1.47213e+06
1.598e-07	123908	1.34835e+06	1.47226e+06
1.798e-07	123908	1.34827e+06	1.47218e+06
1.998e-07	123908	1.3484e+06	1.47231e+06
2.198e-07	123908	1.34815e+06	1.47206e+06
2.398e-07	123908	1.34828e+06	1.47219e+06
2.598e-07	123908	1.34825e+06	1.47216e+06
2.798e-07	123908	1.34822e+06	1.47212e+06
2.998e-07	123908	1.34818e+06	1.47209e+06
3.198e-07	123908	1.34815e+06	1.47206e+06
3.398e-07	123908	1.34834e+06	1.47225e+06
3.598e-07	123908	1.34831e+06	1.47222e+06
3.798e-07	123908	1.34833e+06	1.47224e+06
3.998e-07	123908	1.3483e+06	1.47221e+06
4.198e-07	123908	1.34833e+06	1.47223e+06
4.398e-07	123908	1.34812e+06	1.47203e+06
4.598e-07	123908	1.34815e+06	1.47205e+06
4.798e-07	123908	1.34817e+06	1.47208e+06
4.998e-07	123908	1.3482e+06	1.4721e+06
5.198e-07	123908	1.34822e+06	1.47213e+06
5.398e-07	123908	1.34831e+06	1.47221e+06
5.598e-07	123908	1.34833e+06	1.47224e+06
5.798e-07	123908	1.34818e+06	1.47209e+06
5.998e-07	123908	1.34827e+06	1.47218e+06
6.198e-07	123908	1.34829e+06	1.4722e+06
6.398e-07	123908	1.34838e+06	1.47229e+06
6.598e-07	123908	1.34829e+06	1.4722e+06
6.798e-07	123908	1.34814e+06	1.47205e+06
6.998e-07	123908	1.34822e+06	1.47213e+06
7.198e-07	123908	1.34813e+06	1.47204e+06
7.398e-07	123908	1.34822e+06	1.47213e+06
7.598e-07	123908	1.34813e+06	1.47203e+06
7.798e-07	123908	1.34828e+06	1.47218e+06
7.998e-07	123908	1.34818e+06	1.47209e+06
8.198e-07	123908	1.34809e+06	1.472e+06
8.398e-07	123908	1.34824e+06	1.47215e+06
8.598e-07	123908	1.34839e+06	1.4723e+06
8.798e-07	123908	1.3483e+06	1.47221e+06
8.998e-07	123908	1.34827e+06	1.47218e+06
9.198e-07	123908	1.34824e+06	1.47214e+06
9.398e-07	123908	1.34839e+06	1.4723e+06
9.598e-07	123908	1.34836e+06	1.47227e+06
9.798e-07	123908	1.34833e+06	1.47224e+06
9.998e-07	123908	1.3483e+06	1.4722e+06
1.2e-06	123908	1.34836e+06	1.47227e+06
1.4e-06	123908	1.34838e+06	1.47229e+06
1.6e-06	123908	1.34827e+06	1.47218e+06
1.8e-06	123908	1.34832e+06	1.47222e+06
2e-06	123908	1.34845e+06	1.47236e+06
2.2e-06	123908	1.34837e+06	1.47228e+06
2.4e-06	123908	1.34838e+06	1.47229e+06
2.6e-06	123908	1.34841e+06	1.47231e+06
2.8e-06	123908	1.34844e+06	1.47235e+06
3e-06	123908	1.34812e+06	1.47203e+06
3.2e-06	123908	1.34808e+06	1.47199e+06
3.4e-06	123908	1.34836e+06	1.47226e+06
3.6e-06	123908	1.34814e+06	1.47204e+06
3.8e-06	123908	1.34824e+06	1.47215e+06
4e-06	123908	1.34814e+06	1.47205e+06
4.2e-06	123908	1.34828e+06	1.47219e+06
4.4e-06	123908	1.3482e+06	1.47211e+06
4.6e-06	123908	1.34826e+06	1.47217e+06
4.8e-06	123908	1.34806e+06	1.47197e+06
5e-06	123908	1.348e+06	1.47191e+06
5.2e-06	123908	1.3481e+06	1.47201e+06
5.4e-06	123908	1.34837e+06	1.47227e+06
5.6e-06	123908	1.34867e+06	1.47257e+06
5.8e-06	123908	1.34852e+06	1.47242e+06
6e-06	123908	1.34837e+06	1.47227e+06
6.2e-06	123908	1.3484e+06	1.4723e+06
6.4e-06	123908	1.34825e+06	1.47216e+06
6.6e-06	123908	1.34812e+06	1.47202e+06
6.8e-06	123908	1.34798e+06	1.47189e+06
7e-06	123908	1.34846e+06	1.47237e+06
7.2e-06	123908	1.34878e+06	1.47269e+06
7.4e-06	123908	1.34825e+06	1.47216e+06
7.6e-06	123908	1.34839e+06	1.47229e+06
7.8e-06	123908	1.3483e+06	1.47221e+06
8e-06	123908	1.34798e+06	1.47188e+06
8.2e-06	123908	1.34738e+06	1.47129e+06
8.4e-06	123908	1.34837e+06	1.47227e+06
8.6e-06	123908	1.34804e+06	1.47195e+06
8.8e-06	123908	1.34829e+06	1.4722e+06
9e-06	123908	1.34827e+06	1.47218e+06
9.2e-06	123908	1.34857e+06	1.47247e+06
9.4e-06	123908	1.3476e+06	1.47151e+06
9.6e-06	123908	1.34813e+06	1.47204e+06
9.8e-06	123908	1.34844e+06	1.47234e+06
1e-05	123908	1.34863e+06	1.47254e+06
1.2e-05	123908	1.34832e+06	1.47223e+06
1.4e-05	123908	1.34813e+06	1.47204e+06
1.6e-05	123908	1.34808e+06	1.47199e+06
1.8e-05	123908	1.34814e+06	1.47205e+06
2e-05	123908	1.34808e+06	1.47198e+06
2.2e-05	123908	1.34839e+06	1.4723e+06
2.4e-05	123908	1.34826e+06	1.47216e+06
2.6e-05	123908	1.34822e+06	1.47213e+06
2.8e-05	123908	1.34817e+06	1.47207e+06
3e-05	123908	1.34809e+06	1.472e+06
3.2e-05	123908	1.34821e+06	1.47212e+06
3.4e-05	123908	1.34775e+06	1.47166e+06
3.6e-05	123908	1.34839e+06	1.47229e+06
3.8e-05	123908	1.34835e+06	1.47225e+06
4e-05	123908	1.34841e+06	1.47232e+06
4.2e-05	123908	1.34787e+06	1.47178e+06
4.4e-05	123908	1.34808e+06	1.47199e+06
4.6e-05	123908	1.34808e+06	1.47199e+06
4.8e-05	123908	1.34817e+06	1.47208e+06
5e-05	123908	1.34822e+06	1.47213e+06
5.2e-05	123908	1.34815e+06	1.47205e+06
5.4e-05	123908	1.34846e+06	1.47237e+06
5.6e-05	123908	1.34827e+06	1.47218e+06
5.8e-05	123908	1.349e+06	1.47291e+06
6e-05	123908	1.34829e+06	1.47219e+06
6.2e-05	123908	1.3484e+06	1.4723e+06
6.4e-05	123908	1.34788e+06	1.47178e+06
6.6e-05	123908	1.34806e+06	1.47197e+06
6.8e-05	123908	1.34817e+06	1.47208e+06
7e-05	123908	1.34816e+06	1.47207e+06
7.2e-05	123908	1.34844e+06	1.47234e+06
7.4e-05	123908	1.3482e+06	1.47211e+06
7.6e-05	123908	1.34806e+06	1.47196e+06
7.8e-05	123908	1.34764e+06	1.47155e+06
8e-05	123908	1.3481e+06	1.472e+06
8.2e-05	123908	1.34814e+06	1.47205e+06
8.4e-05	123908	1.34833e+06	1.47223e+06
8.6e-05	123908	1.34854e+06	1.47245e+06
8.8e-05	123908	1.34812e+06	1.47202e+06
9e-05	123908	1.34839e+06	1.4723e+06
9.2e-05	123908	1.34859e+06	1.4725e+06
9.4e-05	123908	1.3484e+06	1.47231e+06
9.6e-05	123908	1.34815e+06	1.47206e+06
9.8e-05	123908	1.34838e+06	1.47228e+06
0.0001	123908	1.34803e+06	1.47194e+06
0.00012	123908	1.34814e+06	1.47205e+06
0.00014	123908	1.34877e+06	1.47267e+06
0.00016	123908	1.34828e+06	1.47219e+06
0.00018	123908	1.34801e+06	1.47191e+06
0.0002	123908	1.34838e+06	1.47229e+06
0.00022	123908	1.34767e+06	1.47157e+06
0.00024	123908	1.34816e+06	1.47206e+06
0.00026	123908	1.34817e+06	1.47207e+06
0.00028	123908	1.34804e+06	1.47194e+06
0.0003	123908	1.34815e+06	1.47206e+06
0.00032	123908	1.34845e+06	1.47236e+06
0.00034	123908	1.34866e+06	1.47257e+06
0.00036	123908	1.34833e+06	1.47224e+06
0.00038	123908	1.34828e+06	1.47218e+06
0.0004	123908	1.34839e+06	1.4723e+06
0.00042	123908	1.3481e+06	1.47201e+06
0.00044	123908	1.34833e+06	1.47224e+06
0.00046	123908	1.34827e+06	1.47218e+06
0.00048	123908	1.34821e+06	1.47212e+06
0.0005	123908	1.34867e+06	1.47258e+06
0.00052	123908	1.34843e+06	1.47234e+06
0.00054	123908	1.34819e+06	1.47209e+06
0.00056	123908	1.34865e+06	1.47256e+06
0.00058	123908	1.34823e+06	1.47214e+06
0.0006	123908	1.34829e+06	1.4722e+06
0.00062	123908	1.3486e+06	1.47251e+06
0.00064	123908	1.34839e+06	1.4723e+06
0.00066	123908	1.34818e+06	1.47209e+06
0.00068	123908	1.3482e+06	1.4721e+06
0.0007	123908	1.3481e+06	1.47201e+06
0.00072	123908	1.34833e+06	1.47224e+06
0.00074	123908	1.34822e+06	1.47213e+06
0.00076	123908	1.34901e+06	1.47292e+06
0.00078	123908	1.34833e+06	1.47224e+06
0.0008	123908	1.34808e+06	1.47199e+06
0.00082	123908	1.3479e+06	1.47181e+06
0.00084	123908	1.34831e+06	1.47222e+06
0.00086	123908	1.34826e+06	1.47216e+06
0.00088	123908	1.34884e+06	1.47275e+06
0.0009	123908	1.34851e+06	1.47241e+06
0.00092	123908	1.34814e+06	1.47205e+06
0.00094	123908	1.34834e+06	1.47225e+06
0.00096	123908	1.3476e+06	1.47151e+06
0.00098	123908	1.34846e+06	1.47237e+06
0.001	123908	1.34834e+06	1.47224e+06
