# Supplementary material for: Quantitative prediction of rate constants and its application to organic emitters
Source: Nat Commun. 2024 Jun 3;15:4723. doi: 10.1038/s41467-024-49069-4 (PMC11148104; doi:10.1038/s41467-024-49069-4)
Supplement: Supplementary file 3 — Source Data [file 41467_2024_49069_MOESM3_ESM.zip › SourceData/BNPoPo/SourceDataFile_Fig3h.xlsx]

## Sheet: Sheet1
Time	ktoR(S1)	ktoR(T1)	ktoR(T2)	ktoR
0	147000000	0	0	147000000
1e-14	146874000	72.6492	35.5288	146874000
2e-14	146812000	109.014	53.1223	146812000
3e-14	146749000	145.349	70.6131	146749000
4e-14	146686000	181.681	87.9675	146687000
5e-14	146624000	218.034	105.23	146624000
6e-14	146561000	254.366	122.381	146561000
7e-14	146499000	290.697	139.395	146499000
8e-14	146436000	327.155	156.323	146436000
9e-14	146374000	363.486	173.134	146374000
1e-13	146311000	399.815	189.843	146312000
1.3e-13	146124000	509.037	239.31	146125000
1.5e-13	146000000	581.784	271.741	146000000
1.7e-13	145875000	654.592	303.759	145876000
1.9e-13	145751000	727.431	335.34	145752000
2.1e-13	145627000	800.249	366.481	145628000
2.4e-13	145441000	909.501	412.562	145443000
2.6e-13	145317000	982.619	442.758	145319000
2.8e-13	145194000	1055.26	472.574	145196000
3e-13	145071000	1128.01	502.099	145073000
3.2e-13	144948000	1200.64	530.897	144950000
3.4e-13	144824000	1274.36	559.744	144826000
3.6e-13	144702000	1347	587.865	144704000
3.8e-13	144579000	1419.63	615.645	144581000
4e-13	144457000	1492.41	643.488	144459000
4.2e-13	144334000	1566	670.584	144336000
4.4e-13	144212000	1638.63	697.346	144214000
4.7e-13	144028000	1748.23	737.049	144031000
5e-13	143846000	1857.65	775.665	143848000
5.3e-13	143663000	1967.27	813.681	143666000
5.6e-13	143481000	2076.69	850.941	143484000
5.9e-13	143300000	2185.38	887.619	143303000
6.2e-13	143118000	2294.81	923.187	143122000
6.5e-13	142937000	2404.48	958.509	142940000
6.8e-13	142756000	2513.92	992.723	142759000
7.1e-13	142575000	2623.35	1026.6	142579000
7.4e-13	142394000	2733.06	1059.56	142398000
7.7e-13	142214000	2842.5	1092.08	142218000
8e-13	142035000	2951.95	1123.59	142039000
8.3e-13	141856000	3060.45	1154.77	141861000
8.6e-13	141677000	3170.21	1185.37	141681000
8.9e-13	141498000	3279.67	1215.19	141502000
9.1e-13	141379000	3352.33	1234.85	141384000
9.4e-13	141200000	3461.8	1263.65	141205000
9.7e-13	141024000	3570.33	1291.78	141028000
1e-12	140845000	3679.8	1319.57	140850000
1.21e-12	139610000	4442.97	1498.4	139616000
1.42e-12	138388000	5204.7	1653	138394000
1.63e-12	137179000	5963.15	1786.07	137187000
1.84e-12	135984000	6718.06	1900.3	135993000
2.04e-12	134857000	7434.61	1993.96	134866000
2.24e-12	133740000	8147.98	2074.22	133750000
2.44e-12	132635000	8856.52	2142.71	132646000
2.64e-12	131540000	9561.84	2201.17	131552000
2.84e-12	130450000	10266.5	2249.97	130462000
3.04e-12	129386000	10955.7	2291.19	129400000
3.24e-12	128313000	11653.7	2325.11	128327000
3.44e-12	127256000	12342.3	2352.63	127271000
3.64e-12	126216000	13021.5	2374.76	126232000
3.84e-12	125178000	13700.8	2392.18	125194000
4.04e-12	124144000	14379.1	2404.64	124161000
4.24e-12	123123000	15049.2	2413.98	123141000
4.44e-12	122118000	15709.9	2419.61	122137000
4.64e-12	121117000	16369.2	2422.3	121136000
4.84e-12	120129000	17020.6	2422.88	120148000
5.04e-12	119144000	17670.5	2420.52	119164000
5.24e-12	118159000	18320.5	2416.48	118180000
5.44e-12	117191000	18960.9	2410.42	117212000
5.64e-12	116237000	19591.8	2403	116259000
5.84e-12	115283000	20222.7	2394.24	115306000
6.04e-12	114342000	20846.2	2384.71	114365000
6.24e-12	113407000	21465.6	2373.35	113431000
6.44e-12	112469000	22087.1	2361.56	112494000
6.64e-12	111546000	22699.1	2349.09	111571000
6.84e-12	110638000	23301.4	2335.95	110664000
7.04e-12	109730000	23903.8	2322.13	109756000
7.24e-12	108837000	24496.6	2307.97	108864000
7.44e-12	107944000	25089.6	2293.14	107971000
7.64e-12	107055000	25679.9	2278.07	107083000
7.84e-12	106192000	26253.5	2262.57	106220000
8.04e-12	105313000	26836.9	2247.06	105342000
8.24e-12	104454000	27407.9	2231.32	104484000
8.44e-12	103601000	27974.7	2215.36	103631000
8.64e-12	102756000	28536	2199.29	102787000
8.84e-12	101908000	29100.1	2183.1	101939000
9.04e-12	101073000	29654.7	2166.91	101105000
9.24e-12	100254000	30199.5	2150.72	100286000
9.44e-12	99424300	30751.1	2134.31	99457200
9.64e-12	98619400	31286.3	2118.12	98652800
9.84e-12	97814500	31821.6	2101.58	97848400
1.184e-11	90095100	36955.7	1941.86	90134000
1.384e-11	82994500	41679.5	1790.66	83038000
1.585e-11	76412700	46058.4	1650.06	76460400
1.786e-11	70356200	50087.9	1519.88	70407800
1.987e-11	64781900	53796.6	1400.15	64837100
2.188e-11	59652300	57209.5	1289.99	59710800
2.389e-11	54926200	60353.8	1188.48	54987800
2.59e-11	50581300	63244.6	1095.07	50645700
2.791e-11	46568500	65914.4	1008.97	46635400
2.992e-11	42883400	68366.2	929.77	42952700
3.192e-11	39510900	70610.1	857.091	39582400
3.392e-11	36398800	72680.5	790.425	36472300
3.592e-11	33529000	74589.8	728.997	33604300
3.792e-11	30890700	76345.2	672.233	30967700
3.992e-11	28458100	77963.7	619.876	28536700
4.192e-11	26219400	79453.1	571.986	26299400
4.392e-11	24166800	80818.8	527.715	24248100
4.592e-11	22266200	82083.3	486.944	22348800
4.792e-11	20512600	83250	449.223	20596300
4.992e-11	18904100	84320.2	414.851	18988800
5.192e-11	17428200	85302.2	382.859	17513900
5.392e-11	16057200	86214.3	353.622	16143800
5.592e-11	14803900	87048.1	326.624	14891300
5.792e-11	13646900	87817.9	301.747	13735100
5.993e-11	12575700	88530.6	278.745	12664500
6.194e-11	11590200	89186.3	257.583	11679700
6.395e-11	10683900	89789.3	238.078	10773900
6.596e-11	9.84855e+06	90345.1	220.141	9.93911e+06
6.797e-11	9.08003e+06	90856.4	203.643	9.17109e+06
6.998e-11	8.37323e+06	91326.6	188.467	8.46474e+06
7.199e-11	7.7226e+06	91759.5	174.484	7.81454e+06
7.4e-11	7.1232e+06	92158.3	161.58	7.21552e+06
7.601e-11	6.5709e+06	92525.8	149.729	6.66357e+06
7.802e-11	6.0635e+06	92863.4	138.844	6.1565e+06
8.003e-11	5.5969e+06	93173.8	128.799	5.6902e+06
8.204e-11	5.16605e+06	93460.4	119.578	5.25963e+06
8.405e-11	4.77039e+06	93723.7	111.066	4.86422e+06
8.606e-11	4.40567e+06	93966.3	103.235	4.49974e+06
8.807e-11	4.07049e+06	94189.4	96.0155	4.16477e+06
9.008e-11	3.76195e+06	94394.6	89.411	3.85644e+06
9.209e-11	3.47717e+06	94584.1	83.2863	3.57184e+06
9.41e-11	3.21578e+06	94758	77.667	3.31062e+06
9.611e-11	2.97525e+06	94918	72.4948	3.07024e+06
9.812e-11	2.75381e+06	95065.4	67.7626	2.84894e+06
1.181e-10	1.31435e+06	96023.1	36.8112	1.41041e+06
1.381e-10	683982	96442.5	23.2788	780447
1.581e-10	407844	96626.2	17.3465	504488
1.781e-10	286916	96706.7	14.7487	383637
1.981e-10	233895	96741.9	13.6107	330650
2.181e-10	210725	96757.3	13.111	307495
2.381e-10	200529	96764.1	12.8926	297306
2.581e-10	196105	96767.1	12.7977	292885
2.781e-10	194041	96768.4	12.757	290822
2.982e-10	193303	96768.9	12.7366	290085
3.182e-10	192861	96769.2	12.7298	289643
3.382e-10	192713	96769.3	12.7264	289495
3.582e-10	192713	96769.3	12.7264	289495
3.782e-10	192566	96769.4	12.723	289348
3.982e-10	192566	96769.4	12.723	289348
4.182e-10	192566	96769.4	12.723	289348
4.382e-10	192566	96769.4	12.723	289348
4.582e-10	192566	96769.4	12.723	289348
4.782e-10	192585	96769.4	12.7243	289367
4.983e-10	192585	96769.4	12.7243	289367
5.183e-10	192585	96769.4	12.7243	289367
5.383e-10	192585	96769.4	12.7243	289367
5.583e-10	192585	96769.4	12.7243	289367
5.783e-10	192585	96769.4	12.7243	289367
5.983e-10	192585	96769.4	12.7243	289367
6.183e-10	192585	96769.4	12.7243	289367
6.383e-10	192585	96769.4	12.7243	289367
6.583e-10	192585	96769.4	12.7243	289367
6.783e-10	192585	96769.4	12.7243	289367
6.984e-10	192585	96769.4	12.7243	289367
7.184e-10	192585	96769.4	12.7243	289367
7.384e-10	192585	96769.4	12.7243	289367
7.584e-10	192605	96769.4	12.7256	289387
7.784e-10	192605	96769.4	12.7256	289387
7.984e-10	192605	96769.4	12.7256	289387
8.184e-10	192605	96769.4	12.7256	289387
8.384e-10	192605	96769.4	12.7256	289387
8.584e-10	192605	96769.4	12.7256	289387
8.784e-10	192605	96769.4	12.7222	289387
8.985e-10	192605	96769.4	12.7222	289387
9.185e-10	192605	96769.4	12.7222	289387
9.385e-10	192605	96769.4	12.7222	289387
9.585e-10	192605	96769.4	12.7222	289387
9.785e-10	192605	96769.4	12.7222	289387
9.985e-10	192605	96769.4	12.7222	289387
1.198e-09	192624	96769.4	12.7235	289406
1.398e-09	192643	96769.4	12.7248	289425
1.598e-09	192643	96769.4	12.7248	289425
1.798e-09	192515	96769.5	12.7226	289297
1.998e-09	192534	96769.4	12.7239	289317
2.198e-09	192554	96769.4	12.7252	289336
2.399e-09	192554	96769.4	12.7218	289336
2.599e-09	192573	96769.4	12.7231	289355
2.799e-09	192592	96769.4	12.7243	289375
2.999e-09	192592	96769.4	12.7243	289375
3.199e-09	192612	96769.4	12.7222	289394
3.399e-09	192631	96769.4	12.7235	289413
3.599e-09	192631	96769.4	12.7235	289413
3.799e-09	192651	96769.4	12.7248	289433
3.999e-09	192522	96769.5	12.7226	289304
4.199e-09	192522	96769.5	12.7226	289304
4.399e-09	192542	96769.4	12.7239	289324
4.599e-09	192561	96769.4	12.7252	289343
4.799e-09	192580	96769.4	12.7231	289363
4.999e-09	192580	96769.4	12.7231	289363
5.199e-09	192600	96769.4	12.7244	289382
5.399e-09	192619	96769.4	12.7256	289401
5.599e-09	192619	96769.4	12.7222	289401
5.799e-09	192639	96769.4	12.7235	289421
5.999e-09	192658	96769.4	12.7248	289440
6.199e-09	192510	96769.5	12.7248	289292
6.399e-09	192530	96769.5	12.7227	289312
6.599e-09	192549	96769.4	12.724	289331
6.799e-09	192568	96769.4	12.7252	289351
6.999e-09	192568	96769.4	12.7218	289350
7.199e-09	192588	96769.4	12.7231	289370
7.399e-09	192607	96769.4	12.7244	289389
7.599e-09	192607	96769.4	12.7244	289389
7.799e-09	192627	96769.4	12.7223	289409
7.999e-09	192646	96769.4	12.7235	289428
8.199e-09	192646	96769.4	12.7235	289428
8.399e-09	192517	96769.5	12.7248	289300
8.599e-09	192537	96769.4	12.7227	289319
8.799e-09	192537	96769.4	12.7227	289319
8.999e-09	192556	96769.4	12.724	289338
9.199e-09	192576	96769.4	12.7253	289358
9.399e-09	192595	96769.4	12.7231	289377
9.599e-09	192595	96769.4	12.7231	289377
9.799e-09	192614	96769.4	12.7244	289397
9.999e-09	192634	96769.4	12.7257	289416
1.2e-08	192622	96769.4	12.7244	289404
1.4e-08	192590	96769.4	12.7219	289372
1.6e-08	192578	96769.4	12.7241	289360
1.8e-08	192566	96769.4	12.7228	289348
2e-08	192554	96769.4	12.7249	289336
2.2e-08	192542	96769.4	12.7237	289324
2.4e-08	192530	96769.5	12.7224	289312
2.6e-08	192517	96769.5	12.7246	289300
2.8e-08	192654	96769.4	12.7233	289436
3e-08	192642	96769.4	12.7255	289424
3.2e-08	192630	96769.4	12.7242	289412
3.4e-08	192618	96769.4	12.7229	289400
3.6e-08	192586	96769.4	12.7238	289368
3.8e-08	192574	96769.4	12.7225	289356
4e-08	192561	96769.4	12.7247	289344
4.2e-08	192549	96769.4	12.7234	289331
4.4e-08	192537	96769.4	12.7256	289319
4.6e-08	192525	96769.5	12.7244	289307
4.8e-08	192662	96769.4	12.7231	289444
5e-08	192630	96769.4	12.724	289413
5.2e-08	192618	96769.4	12.7227	289400
5.4e-08	192606	96769.4	12.7249	289388
5.6e-08	192594	96769.4	12.7236	289376
5.8e-08	192581	96769.4	12.7258	289364
6e-08	192569	96769.4	12.7245	289351
6.2e-08	192537	96769.4	12.7219	289319
6.4e-08	192525	96769.5	12.7241	289307
6.6e-08	192663	96769.4	12.7228	289445
6.8e-08	192651	96769.4	12.725	289433
7e-08	192639	96769.4	12.7237	289421
7.2e-08	192606	96769.4	12.7246	289389
7.4e-08	192594	96769.4	12.7233	289376
7.6e-08	192582	96769.4	12.7255	289364
7.8e-08	192569	96769.4	12.7242	289352
8e-08	192537	96769.4	12.7216	289319
8.2e-08	192525	96769.5	12.7239	289307
8.4e-08	192664	96769.4	12.7225	289446
8.6e-08	192652	96769.4	12.7248	289434
8.8e-08	192619	96769.4	12.7221	289402
9e-08	192607	96769.4	12.7244	289389
9.2e-08	192595	96769.4	12.7231	289377
9.4e-08	192582	96769.4	12.7253	289364
9.6e-08	192550	96769.4	12.7227	289332
9.8e-08	192537	96769.4	12.7249	289319
1e-07	192525	96769.5	12.7236	289307
1.2e-07	192646	96769.4	12.7242	289428
1.4e-07	192593	96769.4	12.7235	289375
1.6e-07	192540	96769.4	12.7228	289322
1.8e-07	192643	96769.4	12.7221	289425
2e-07	192569	96769.4	12.7237	289351
2.2e-07	192652	96769.4	12.7252	289435
2.4e-07	192556	96769.4	12.7255	289338
2.6e-07	192620	96769.4	12.7257	289402
2.8e-07	192663	96769.4	12.7245	289445
3e-07	192543	96769.4	12.7233	289325
3.2e-07	192565	96769.4	12.7244	289347
3.4e-07	192587	96769.4	12.7217	289369
3.6e-07	192609	96769.4	12.7229	289392
3.8e-07	192610	96769.4	12.7226	289392
4e-07	192611	96769.4	12.7223	289393
4.2e-07	192589	96769.4	12.7245	289371
4.4e-07	192567	96769.4	12.7227	289349
4.6e-07	192521	96769.5	12.7234	289304
4.8e-07	192673	96769.4	12.7256	289455
5e-07	192605	96769.4	12.7248	289387
5.2e-07	192536	96769.4	12.724	289318
5.4e-07	192644	96769.4	12.7231	289426
5.6e-07	192574	96769.4	12.7223	289356
5.8e-07	192660	96769.4	12.724	289443
6e-07	192542	96769.4	12.7242	289324
6.2e-07	192605	96769.4	12.7244	289387
6.4e-07	192669	96769.4	12.7247	289451
6.6e-07	192548	96769.4	12.7249	289331
6.8e-07	192588	96769.4	12.7234	289371
7e-07	192604	96769.4	12.7247	289386
7.2e-07	192645	96769.4	12.7233	289427
7.4e-07	192662	96769.4	12.7246	289444
7.6e-07	192576	96769.4	12.7242	289359
7.8e-07	192587	96769.4	12.7239	289369
8e-07	192597	96769.4	12.7235	289379
8.2e-07	192607	96769.4	12.7232	289389
8.4e-07	192592	96769.4	12.7256	289374
8.6e-07	192590	96769.4	12.7218	289372
8.8e-07	192595	96769.4	12.7243	289377
9e-07	192593	96769.4	12.7251	289375
9.2e-07	192585	96769.4	12.7241	289367
9.4e-07	192576	96769.4	12.7232	289358
9.6e-07	192588	96769.4	12.7222	289371
9.8e-07	192601	96769.4	12.726	289383
1e-06	192586	96769.4	12.7232	289368
1.2e-06	192604	96769.4	12.7239	289387
1.4e-06	192602	96769.4	12.7246	289384
1.6e-06	192582	96769.4	12.7215	289364
1.8e-06	192575	96769.4	12.7233	289357
2e-06	192594	96769.4	12.7202	289376
2.2e-06	192600	96769.4	12.7239	289382
2.4e-06	192566	96769.4	12.723	289349
2.6e-06	192581	96769.4	12.7229	289363
2.8e-06	192601	96769.4	12.7215	289383
3e-06	192585	96769.4	12.7185	289367
3.2e-06	192553	96769.4	12.7215	289335
3.4e-06	192629	96769.4	12.7289	289411
3.6e-06	192560	96769.4	12.7254	289343
3.8e-06	192590	96769.4	12.724	289372
4e-06	192621	96769.4	12.7254	289403
4.2e-06	192525	96769.5	12.7213	289307
4.4e-06	192613	96769.4	12.7236	289395
4.6e-06	192608	96769.4	12.7239	289390
4.8e-06	192514	96769.5	12.7214	289296
5e-06	192619	96769.4	12.7262	289401
5.2e-06	192547	96769.4	12.7201	289329
5.4e-06	192543	96769.4	12.7213	289325
5.6e-06	192625	96769.4	12.7244	289407
5.8e-06	192698	96769.3	12.7271	289480
6e-06	192640	96769.4	12.7267	289422
6.2e-06	192589	96769.4	12.7215	289371
6.4e-06	192591	96769.4	12.7258	289373
6.6e-06	192542	96769.4	12.7237	289324
6.8e-06	192619	96769.4	12.7225	289401
7e-06	192552	96769.4	12.7255	289335
7.2e-06	192566	96769.4	12.7255	289348
7.4e-06	192573	96769.4	12.7209	289355
7.6e-06	192604	96769.4	12.7246	289386
7.8e-06	192595	96769.4	12.7228	289378
8e-06	192586	96769.4	12.7262	289369
8.2e-06	192601	96769.4	12.7247	289383
8.4e-06	192597	96769.4	12.726	289379
8.6e-06	192589	96769.4	12.7221	289372
8.8e-06	192597	96769.4	12.725	289379
9e-06	192576	96769.4	12.7262	289358
9.2e-06	192606	96769.4	12.7199	289388
9.4e-06	192551	96769.4	12.7262	289333
9.6e-06	192603	96769.4	12.7199	289385
9.8e-06	192589	96769.4	12.7256	289371
1e-05	192589	96769.4	12.725	289371
1.2e-05	192616	96769.4	12.726	289398
1.4e-05	192588	96769.4	12.7228	289370
1.6e-05	192593	96769.4	12.7253	289375
1.8e-05	192677	96769.4	12.7269	289459
2e-05	192678	96769.4	12.7248	289460
2.2e-05	192624	96769.4	12.7273	289407
2.4e-05	192538	96769.4	12.7219	289320
2.6e-05	192603	96769.4	12.7267	289385
2.8e-05	192599	96769.4	12.7253	289381
3e-05	192587	96769.4	12.7248	289369
3.2e-05	192529	96769.5	12.724	289311
3.4e-05	192586	96769.4	12.7224	289368
3.6e-05	192579	96769.4	12.7206	289361
3.8e-05	192644	96769.4	12.7269	289426
4e-05	192594	96769.4	12.7256	289376
4.2e-05	192608	96769.4	12.7274	289390
4.4e-05	192610	96769.4	12.7266	289392
4.6e-05	192541	96769.4	12.718	289324
4.8e-05	192615	96769.4	12.724	289397
5e-05	192574	96769.4	12.7225	289357
5.2e-05	192611	96769.4	12.7262	289393
5.4e-05	192582	96769.4	12.7229	289364
5.6e-05	192560	96769.4	12.7273	289342
5.8e-05	192538	96769.4	12.7216	289320
6e-05	192587	96769.4	12.7235	289369
6.2e-05	192592	96769.4	12.726	289374
6.4e-05	192544	96769.4	12.7205	289326
6.6e-05	192569	96769.4	12.7234	289351
6.8e-05	192579	96769.4	12.7259	289361
7e-05	192568	96769.4	12.7218	289351
7.2e-05	192653	96769.4	12.7307	289435
7.4e-05	192581	96769.4	12.7218	289363
7.6e-05	192585	96769.4	12.7258	289367
7.8e-05	192651	96769.4	12.7272	289433
8e-05	192594	96769.4	12.7238	289377
8.2e-05	192615	96769.4	12.724	289398
8.4e-05	192580	96769.4	12.7244	289362
8.6e-05	192599	96769.4	12.7236	289381
8.8e-05	192600	96769.4	12.7228	289383
9e-05	192567	96769.4	12.7236	289349
9.2e-05	192686	96769.3	12.7275	289468
9.4e-05	192618	96769.4	12.7227	289400
9.6e-05	192587	96769.4	12.7238	289369
9.8e-05	192546	96769.4	12.7209	289328
0.0001	192586	96769.4	12.7211	289369
0.00012	192589	96769.4	12.7244	289371
0.00014	192575	96769.4	12.7231	289357
0.00016	192598	96769.4	12.7249	289380
0.00018	192588	96769.4	12.7209	289370
0.0002	192556	96769.4	12.7256	289338
0.00022	192588	96769.4	12.7273	289370
0.00024	192582	96769.4	12.7188	289364
0.00026	192603	96769.4	12.7296	289385
0.00028	192606	96769.4	12.7282	289388
0.0003	192540	96769.4	12.7218	289322
0.00032	192555	96769.4	12.7233	289337
0.00034	192650	96769.4	12.726	289433
0.00036	192535	96769.4	12.7212	289317
0.00038	192596	96769.4	12.7248	289379
0.0004	192606	96769.4	12.726	289388
0.00042	192580	96769.4	12.7212	289362
0.00044	192613	96769.4	12.7276	289395
0.00046	192685	96769.3	12.7264	289467
0.00048	192617	96769.4	12.7263	289399
0.0005	192616	96769.4	12.7236	289398
0.00052	192655	96769.4	12.725	289437
0.00054	192524	96769.5	12.7242	289306
0.00056	192590	96769.4	12.7218	289372
