# Supplementary material for: Quantitative prediction of rate constants and its application to organic emitters
Source: Nat Commun. 2024 Jun 3;15:4723. doi: 10.1038/s41467-024-49069-4 (PMC11148104; doi:10.1038/s41467-024-49069-4)
Supplement: Supplementary file 3 — Source Data [file 41467_2024_49069_MOESM3_ESM.zip › SourceData/BNSeSe/SourceDataFile_Fig2i.xlsx]

## Sheet: Sheet1
Time	ktoR(S1)	ktoR(T1)	ktoR(T2)	ktoR
0	252000000	0	0	252000000
5e-13	251741000	0.30248	3.96744	251741000
1e-12	251611000	0.55217	4.03479	251611000
1.5e-12	251482000	0.80519	4.02844	251482000
2e-12	251352000	1.05825	4.0307	251352000
2.5e-12	251222000	1.31087	4.03201	251222000
3e-12	251093000	1.56289	4.03387	251093000
3.5e-12	250964000	1.81557	4.03518	250964000
4e-12	250835000	2.0678	4.03649	250835000
4.5e-12	250705000	2.32008	4.03876	250705000
5e-12	250576000	2.57241	4.04008	250576000
5.5e-12	250447000	2.82428	4.04139	250447000
6e-12	250318000	3.07621	4.04367	250318000
6.5e-12	250189000	3.32768	4.04499	250189000
7e-12	250060000	3.5797	4.04631	250060000
7.5e-12	249931000	3.83127	4.04859	249931000
8e-12	249802000	4.08247	4.04951	249802000
8.5e-12	249674000	4.33362	4.05083	249674000
9e-12	249545000	4.58481	4.05312	249545000
9.5e-12	249416000	4.83605	4.05445	249416000
1e-11	249288000	5.08587	4.05579	249288000
1.25e-11	248646000	6.3399	4.06396	248646000
1.5e-11	248005000	7.58999	4.07218	248005000
1.7e-11	247493000	8.58947	4.07853	247493000
1.9e-11	246984000	9.58391	4.08451	246984000
2.1e-11	246474000	10.5789	4.0905	246474000
2.3e-11	245964000	11.5745	4.09649	245964000
2.5e-11	245456000	12.5659	4.10349	245456000
2.7e-11	244950000	13.5531	4.10957	244950000
2.9e-11	244444000	14.5408	4.11565	244444000
3.15e-11	243810000	15.778	4.12312	243810000
3.4e-11	243181000	17.0049	4.13121	243181000
3.65e-11	242551000	18.2345	4.13877	242551000
3.9e-11	241924000	19.4584	4.14693	241924000
4.15e-11	241299000	20.6784	4.15416	241299000
4.4e-11	240675000	21.8968	4.16187	240675000
4.65e-11	240051000	23.1139	4.17012	240051000
4.9e-11	239430000	24.3272	4.17746	239430000
5.15e-11	238810000	25.5368	4.18485	238810000
5.4e-11	238190000	26.7472	4.1932	238190000
5.65e-11	237573000	27.9511	4.20022	237573000
5.9e-11	236957000	29.1539	4.2077	236957000
6.15e-11	236342000	30.3531	4.21524	236342000
6.4e-11	235729000	31.55	4.22332	235729000
6.65e-11	235116000	32.7464	4.23091	235116000
6.9e-11	234504000	33.9404	4.23808	234504000
7.15e-11	233897000	35.1258	4.24534	233897000
7.4e-11	233289000	36.3122	4.2526	233289000
7.65e-11	232681000	37.4985	4.26035	232681000
7.9e-11	232075000	38.682	4.26767	232075000
8.15e-11	231470000	39.8617	4.27503	231471000
8.4e-11	230870000	41.0336	4.28298	230870000
8.65e-11	230269000	42.2058	4.29045	230269000
8.9e-11	229668000	43.3789	4.29792	229668000
9.15e-11	229069000	44.5484	4.30544	229069000
9.4e-11	228474000	45.7097	4.31257	228474000
9.65e-11	227876000	46.8764	4.32014	227876000
9.9e-11	227283000	48.0347	4.32635	227283000
1.195e-10	222461000	57.4463	4.3868	222461000
1.4e-10	217722000	66.6945	4.44478	217722000
1.605e-10	213083000	75.7497	4.50158	213083000
1.81e-10	208508000	84.6792	4.55731	208508000
2.015e-10	204034000	93.4112	4.61282	204034000
2.22e-10	199645000	101.976	4.66616	199645000
2.425e-10	195339000	110.382	4.71978	195339000
2.63e-10	191120000	118.615	4.77219	191120000
2.835e-10	186986000	126.684	4.82288	186986000
3.04e-10	182924000	134.612	4.8728	182924000
3.245e-10	178941000	142.386	4.92247	178941000
3.45e-10	175034000	150.011	4.96933	175035000
3.655e-10	171216000	157.463	5.0164	171216000
3.86e-10	167461000	164.793	5.06267	167461000
4.065e-10	163778000	171.981	5.1086	163778000
4.27e-10	160185000	178.992	5.15271	160186000
4.475e-10	156641000	185.909	5.19646	156642000
4.675e-10	153270000	192.489	5.23835	153270000
4.875e-10	149961000	198.948	5.27828	149961000
5.075e-10	146708000	205.296	5.31892	146708000
5.275e-10	143536000	211.488	5.3571	143536000
5.475e-10	140417000	217.575	5.39586	140418000
5.675e-10	137369000	223.524	5.43272	137369000
5.875e-10	134379000	229.36	5.47028	134379000
6.075e-10	131445000	235.086	5.50636	131445000
6.275e-10	128582000	240.675	5.54138	128582000
6.475e-10	125750000	246.201	5.57607	125750000
6.675e-10	123005000	251.559	5.61027	123005000
6.875e-10	120306000	256.826	5.64251	120307000
7.075e-10	117654000	262.003	5.67587	117654000
7.275e-10	115075000	267.036	5.70831	115075000
7.475e-10	112531000	272.001	5.73918	112531000
7.675e-10	110050000	276.844	5.76951	110050000
7.875e-10	107613000	281.599	5.80014	107614000
8.075e-10	105229000	286.254	5.82856	105229000
8.275e-10	102909000	290.781	5.85745	102909000
8.475e-10	100622000	295.244	5.88497	100623000
8.675e-10	98384900	299.611	5.9136	98385200
8.875e-10	96203100	303.87	5.93996	96203400
9.075e-10	94064800	308.043	5.96664	94065100
9.275e-10	91956000	312.159	5.99207	91956300
9.48e-10	89852500	316.264	6.01822	89852800
9.685e-10	87817300	320.236	6.04272	87817600
9.89e-10	85805400	324.163	6.06727	85805800
1.19e-09	68315500	358.299	6.28327	68315800
1.39e-09	54306300	385.642	6.45502	54306700
1.59e-09	43135300	407.444	6.59344	43135800
1.791e-09	34213800	424.857	6.70244	34214200
1.991e-09	27139900	438.663	6.78992	27140400
2.191e-09	21526700	449.619	6.85817	21527200
2.391e-09	17080500	458.297	6.91304	17080900
2.591e-09	13559100	465.17	6.95731	13559500
2.791e-09	10770600	470.612	6.99087	10771100
2.991e-09	8.57014e+06	474.907	7.01797	8.57062e+06
3.191e-09	6.82913e+06	478.305	7.04013	6.82961e+06
3.391e-09	5.45469e+06	480.988	7.05647	5.45518e+06
3.591e-09	4.36772e+06	483.109	7.06982	4.36821e+06
3.791e-09	3.51071e+06	484.782	7.08046	3.5112e+06
3.992e-09	2.83432e+06	486.102	7.0887	2.83481e+06
4.192e-09	2.30029e+06	487.144	7.09591	2.30079e+06
4.393e-09	1.87901e+06	487.966	7.10046	1.8795e+06
4.593e-09	1.5472e+06	488.614	7.10466	1.5477e+06
4.793e-09	1.28532e+06	489.125	7.1077	1.28582e+06
4.994e-09	1.0793e+06	489.527	7.11053	1.0798e+06
5.194e-09	916630	489.845	7.11212	917126
5.395e-09	788592	490.095	7.11438	789089
5.595e-09	687477	490.292	7.11588	687974
5.796e-09	607880	490.447	7.11648	608378
5.996e-09	545096	490.57	7.11662	545594
6.197e-09	495714	490.666	7.11719	496212
6.397e-09	456773	490.742	7.11747	457271
6.598e-09	426295	490.802	7.11833	426793
6.798e-09	401862	490.849	7.1182	402360
6.999e-09	382990	490.886	7.11873	383488
7.199e-09	367890	490.916	7.11916	368388
7.4e-09	355983	490.939	7.1195	356481
7.6e-09	346689	490.957	7.11976	347187
7.8e-09	339428	490.971	7.11886	339926
8e-09	333618	490.983	7.11903	334116
8.2e-09	329008	490.992	7.11998	329507
8.4e-09	325522	490.998	7.12008	326020
8.6e-09	322617	491.004	7.12016	323115
8.8e-09	320293	491.009	7.11912	320791
9e-09	318586	491.012	7.11999	319084
9.2e-09	317133	491.015	7.12004	317631
9.4e-09	316261	491.016	7.12006	316760
9.6e-09	315426	491.018	7.1198	315924
9.8e-09	314554	491.02	7.11983	315052
1.18e-08	312338	491.024	7.12015	312836
1.38e-08	312191	491.024	7.12014	312689
1.58e-08	312009	491.025	7.1204	312507
1.78e-08	312117	491.025	7.11955	312615
1.98e-08	311970	491.025	7.12065	312468
2.18e-08	312079	491.025	7.1198	312577
2.38e-08	311896	491.025	7.11896	312394
2.58e-08	312040	491.025	7.12004	312539
2.78e-08	312149	491.025	7.11919	312647
2.98e-08	312002	491.025	7.12028	312500
3.18e-08	312111	491.025	7.11943	312609
3.38e-08	311927	491.025	7.1197	312426
3.58e-08	312072	491.025	7.11968	312570
3.78e-08	312181	491.024	7.11994	312679
3.98e-08	311998	491.025	7.11909	312496
4.18e-08	312143	491.025	7.12018	312641
4.38e-08	311959	491.025	7.11934	312457
4.58e-08	312104	491.025	7.12042	312602
4.78e-08	311921	491.025	7.11958	312419
4.98e-08	312030	491.025	7.11984	312528
5.18e-08	312175	491.024	7.11981	312673
5.38e-08	311991	491.025	7.12008	312489
5.58e-08	312100	491.025	7.11923	312598
5.78e-08	311952	491.025	7.12033	312450
5.98e-08	312062	491.025	7.11947	312560
6.18e-08	312171	491.024	7.11973	312669
6.38e-08	312023	491.025	7.11972	312521
6.58e-08	312132	491.025	7.11998	312630
6.78e-08	311948	491.025	7.11913	312446
6.98e-08	312094	491.025	7.12022	312592
7.18e-08	311909	491.025	7.11937	312407
7.38e-08	312019	491.025	7.11964	312517
7.58e-08	312165	491.025	7.11961	312663
7.78e-08	311980	491.025	7.11988	312478
7.98e-08	312126	491.025	7.11986	312624
8.18e-08	311941	491.025	7.12013	312439
8.38e-08	312051	491.025	7.11927	312549
8.58e-08	312197	491.024	7.12036	312695
8.78e-08	312012	491.025	7.11951	312510
8.98e-08	312122	491.025	7.11977	312620
9.18e-08	311973	491.025	7.11976	312471
9.38e-08	312083	491.025	7.12002	312581
9.58e-08	311897	491.025	7.11917	312396
9.78e-08	312044	491.025	7.12027	312542
9.98e-08	312154	491.024	7.12053	312652
1.198e-07	312183	491.024	7.12008	312681
1.398e-07	311913	491.025	7.11964	312411
1.598e-07	311941	491.025	7.12032	312439
1.798e-07	311969	491.025	7.11986	312467
1.998e-07	311997	491.025	7.12055	312495
2.198e-07	311988	491.025	7.11923	312486
2.398e-07	312016	491.025	7.11992	312515
2.598e-07	312007	491.025	7.11975	312505
2.798e-07	311998	491.025	7.11958	312496
2.998e-07	311989	491.025	7.11941	312487
3.198e-07	311979	491.025	7.11924	312478
3.398e-07	311970	491.025	7.12025	312468
3.598e-07	311960	491.025	7.12008	312459
3.798e-07	312037	491.025	7.1202	312535
3.998e-07	312059	491.025	7.12003	312557
4.198e-07	312042	491.025	7.12016	312540
4.398e-07	312025	491.025	7.11909	312523
4.598e-07	312040	491.025	7.11922	312538
4.798e-07	312055	491.025	7.11935	312553
4.998e-07	312037	491.025	7.11948	312536
5.198e-07	312052	491.025	7.11961	312550
5.398e-07	312027	491.025	7.12006	312525
5.598e-07	312042	491.025	7.12019	312540
5.798e-07	312049	491.025	7.11941	312547
5.998e-07	312024	491.025	7.11986	312522
6.198e-07	312072	491.025	7.11999	312570
6.398e-07	312079	491.025	7.12045	312577
6.598e-07	312046	491.025	7.11997	312544
6.798e-07	312053	491.025	7.11917	312551
6.998e-07	312060	491.025	7.11963	312559
7.198e-07	312026	491.025	7.11914	312525
7.398e-07	312067	491.025	7.1196	312566
7.598e-07	312033	491.025	7.11911	312531
7.798e-07	312032	491.025	7.11991	312531
7.998e-07	312032	491.025	7.11941	312530
8.198e-07	312031	491.025	7.11892	312529
8.398e-07	312030	491.025	7.11972	312529
8.598e-07	312064	491.025	7.12052	312562
8.798e-07	312063	491.025	7.12002	312562
8.998e-07	312055	491.025	7.11986	312553
9.198e-07	312046	491.025	7.11969	312544
9.398e-07	312045	491.025	7.12051	312543
9.598e-07	312071	491.025	7.12034	312569
9.798e-07	312062	491.025	7.12017	312560
9.998e-07	312053	491.025	7.12	312551
1.2e-06	312088	491.025	7.12036	312586
1.4e-06	312064	491.025	7.12046	312562
1.6e-06	312061	491.025	7.11989	312559
1.8e-06	312041	491.025	7.12012	312539
2e-06	312055	491.025	7.12084	312553
2.2e-06	312063	491.025	7.12041	312561
2.4e-06	312063	491.025	7.12047	312561
2.6e-06	312067	491.025	7.12059	312566
2.8e-06	312076	491.025	7.12079	312574
3e-06	312036	491.025	7.1191	312534
3.2e-06	312065	491.025	7.11888	312563
3.4e-06	312057	491.025	7.12033	312555
3.6e-06	312068	491.025	7.11917	312566
3.8e-06	312037	491.025	7.11973	312535
4e-06	312039	491.025	7.1192	312537
4.2e-06	312011	491.025	7.11995	312510
4.4e-06	312020	491.025	7.11953	312518
4.6e-06	312015	491.025	7.11981	312513
4.8e-06	312051	491.025	7.11878	312549
5e-06	312074	491.025	7.11847	312572
5.2e-06	312083	491.025	7.11897	312581
5.4e-06	312075	491.025	7.12038	312573
5.6e-06	312069	491.025	7.12196	312567
5.8e-06	312045	491.025	7.12117	312543
6e-06	312116	491.025	7.12038	312615
6.2e-06	311978	491.025	7.12054	312476
6.4e-06	312060	491.025	7.11979	312558
6.6e-06	312047	491.025	7.11906	312545
6.8e-06	312037	491.025	7.11834	312535
7e-06	312057	491.025	7.12089	312556
7.2e-06	312113	491.024	7.12257	312611
7.4e-06	312054	491.025	7.11977	312552
7.6e-06	312025	491.025	7.12048	312524
7.8e-06	312032	491.025	7.12004	312530
8e-06	312078	491.025	7.11832	312576
8.2e-06	312023	491.025	7.11516	312521
8.4e-06	312041	491.025	7.12038	312539
8.6e-06	311948	491.025	7.11867	312447
8.8e-06	312095	491.025	7.11997	312593
9e-06	311962	491.025	7.11986	312460
9.2e-06	312128	491.024	7.12144	312626
9.4e-06	311949	491.025	7.11632	312447
9.6e-06	312089	491.025	7.11913	312587
9.8e-06	312146	491.024	7.12074	312644
1e-05	312108	491.025	7.12178	312606
1.2e-05	311974	491.025	7.12013	312472
1.4e-05	312018	491.025	7.11914	312516
1.6e-05	312072	491.025	7.11889	312570
1.8e-05	312078	491.025	7.11918	312576
2e-05	312036	491.025	7.11885	312534
2.2e-05	312103	491.025	7.12053	312601
2.4e-05	312062	491.025	7.11979	312560
2.6e-05	312018	491.025	7.11963	312516
2.8e-05	312026	491.025	7.11933	312524
3e-05	312118	491.025	7.11893	312616
3.2e-05	311996	491.025	7.11954	312494
3.4e-05	311934	491.025	7.11712	312432
3.6e-05	312072	491.025	7.12048	312570
3.8e-05	312074	491.025	7.12027	312572
4e-05	312037	491.025	7.12062	312535
4.2e-05	311978	491.025	7.11776	312477
4.4e-05	312157	491.025	7.11885	312655
4.6e-05	311870	491.025	7.11888	312369
4.8e-05	312071	491.025	7.11935	312569
5e-05	312076	491.025	7.11961	312574
5.2e-05	312055	491.025	7.11922	312554
5.4e-05	312172	491.024	7.12088	312670
5.6e-05	311962	491.025	7.11986	312460
5.8e-05	312181	491.024	7.12375	312679
6e-05	312067	491.025	7.11996	312565
6.2e-05	312098	491.025	7.12054	312596
6.4e-05	312000	491.025	7.11779	312499
6.6e-05	311942	491.025	7.11878	312441
6.8e-05	312152	491.025	7.11936	312650
7e-05	312138	491.025	7.11929	312637
7.2e-05	312068	491.025	7.12074	312566
7.4e-05	312013	491.025	7.1195	312511
7.6e-05	312052	491.025	7.11874	312550
7.8e-05	311947	491.025	7.11655	312445
8e-05	311995	491.025	7.11896	312493
8.2e-05	312026	491.025	7.11919	312525
8.4e-05	312075	491.025	7.12017	312573
8.6e-05	312090	491.025	7.12132	312589
8.8e-05	312047	491.025	7.11906	312545
9e-05	311924	491.025	7.1205	312422
9.2e-05	312119	491.024	7.12155	312618
9.4e-05	312017	491.025	7.12056	312515
9.6e-05	312014	491.025	7.11924	312512
9.8e-05	312072	491.025	7.12043	312570
0.0001	312071	491.025	7.11862	312569
0.00012	312031	491.025	7.11921	312529
0.00014	312109	491.024	7.12249	312607
0.00016	312034	491.025	7.11994	312532
0.00018	312047	491.025	7.11848	312545
0.0002	311939	491.025	7.12047	312437
0.00022	311922	491.025	7.11669	312420
0.00024	311981	491.025	7.11927	312479
0.00026	312032	491.025	7.11932	312530
0.00028	312025	491.025	7.11864	312523
0.0003	312082	491.025	7.11924	312580
0.00032	312065	491.025	7.12082	312563
0.00034	312061	491.025	7.12193	312559
0.00036	312107	491.025	7.1202	312606
0.00038	312028	491.025	7.1199	312526
0.0004	312051	491.025	7.1205	312549
0.00042	312002	491.025	7.11897	312500
0.00044	312026	491.025	7.12019	312524
0.00046	312009	491.025	7.11989	312507
0.00048	312115	491.025	7.11957	312613
0.0005	312150	491.024	7.122	312648
0.00052	312056	491.025	7.12072	312555
0.00054	312014	491.025	7.11942	312512
0.00056	312030	491.025	7.12187	312528
0.00058	312063	491.025	7.11967	312561
0.0006	312063	491.025	7.12	312561
0.00062	312097	491.025	7.1216	312595
0.00064	312102	491.025	7.1205	312600
0.00066	312064	491.025	7.11939	312562
0.00068	312059	491.025	7.11949	312557
0.0007	312069	491.025	7.11896	312567
0.00072	312066	491.025	7.1202	312564
0.00074	312139	491.025	7.11963	312637
0.00076	312088	491.024	7.12378	312586
0.00078	312020	491.025	7.1202	312518
0.0008	312029	491.025	7.11889	312528
0.00082	312031	491.025	7.11791	312529
0.00084	312035	491.025	7.1201	312533
0.00086	312063	491.025	7.1198	312562
0.00088	312114	491.024	7.1229	312612
0.0009	312070	491.025	7.12111	312568
0.00092	312039	491.025	7.11919	312538
0.00094	312102	491.025	7.12024	312600
0.00096	311977	491.025	7.11635	312475
0.00098	312051	491.025	7.12087	312549
0.001	312043	491.025	7.12021	312542
