# Supplementary material for: Quantitative prediction of rate constants and its application to organic emitters
Source: Nat Commun. 2024 Jun 3;15:4723. doi: 10.1038/s41467-024-49069-4 (PMC11148104; doi:10.1038/s41467-024-49069-4)
Supplement: Supplementary file 3 — Source Data [file 41467_2024_49069_MOESM3_ESM.zip › SourceData/BNCOCO/SourceDataFile_Fig3i.xlsx]

## Sheet: Sheet1
Time	ktoR(S1)	ktoR(T1)	ktoR(T2)	ktoR
0	466000000	--	--	--
1e-13	465940000	9.39804	59611700	59611700
2e-13	465909000	15.7919	47033200	47033200
3e-13	465879000	20.2548	38253700	38253700
4e-13	465848000	23.4707	31927100	31927100
5e-13	465818000	25.8426	27260900	27261000
6e-13	465788000	27.6409	23723300	23723400
7e-13	465757000	29.0371	20976700	20976700
8e-13	465727000	30.1411	18804800	18804800
9e-13	465697000	31.0364	17043500	17043500
1e-12	465666000	31.7755	15589500	15589500
1.3e-12	465575000	33.3644	12463800	12463800
1.6e-12	465484000	34.3961	10434000	10434100
1.9e-12	465393000	35.1174	9.01523e+06	9.01527e+06
2.2e-12	465302000	35.652	7.96342e+06	7.96346e+06
2.5e-12	465211000	36.0611	7.15874e+06	7.15878e+06
2.8e-12	465120000	36.3855	6.52041e+06	6.52044e+06
3.1e-12	465028000	36.6508	5.99846e+06	5.99849e+06
3.4e-12	464938000	36.8694	5.56852e+06	5.56856e+06
3.7e-12	464847000	37.0536	5.20625e+06	5.20628e+06
4e-12	464755000	37.2118	4.89498e+06	4.89502e+06
4.3e-12	464664000	37.3476	4.62784e+06	4.62788e+06
4.6e-12	464573000	37.4648	4.39712e+06	4.39716e+06
4.9e-12	464482000	37.5692	4.19174e+06	4.19178e+06
5.2e-12	464391000	37.6619	4.00955e+06	4.00959e+06
5.5e-12	464300000	37.7446	3.84683e+06	3.84686e+06
5.8e-12	464209000	37.8189	3.70061e+06	3.70065e+06
6.1e-12	464118000	37.886	3.56851e+06	3.56855e+06
6.4e-12	464027000	37.947	3.44858e+06	3.44862e+06
6.7e-12	463936000	38.0022	3.33997e+06	3.34e+06
7e-12	463845000	38.0532	3.23976e+06	3.2398e+06
7.3e-12	463754000	38.0996	3.14833e+06	3.14837e+06
7.6e-12	463663000	38.1428	3.06336e+06	3.0634e+06
7.9e-12	463572000	38.1825	2.98533e+06	2.98536e+06
8.2e-12	463481000	38.2196	2.91236e+06	2.9124e+06
8.5e-12	463390000	38.2538	2.84499e+06	2.84503e+06
8.8e-12	463299000	38.2858	2.78213e+06	2.78217e+06
9.1e-12	463208000	38.3157	2.72335e+06	2.72339e+06
9.4e-12	463117000	38.3439	2.66783e+06	2.66787e+06
9.7e-12	463026000	38.3702	2.61612e+06	2.61616e+06
1e-11	462935000	38.3949	2.56746e+06	2.5675e+06
1.21e-11	462298000	38.5338	2.29415e+06	2.29419e+06
1.42e-11	461662000	38.6322	2.10058e+06	2.10062e+06
1.62e-11	461058000	38.7019	1.96352e+06	1.96356e+06
1.82e-11	460449000	38.7574	1.85423e+06	1.85427e+06
2.02e-11	459843000	38.8014	1.76776e+06	1.7678e+06
2.22e-11	459241000	38.837	1.69783e+06	1.69786e+06
2.42e-11	458634000	38.8675	1.63769e+06	1.63773e+06
2.62e-11	458030000	38.893	1.58758e+06	1.58761e+06
2.82e-11	457424000	38.9149	1.54444e+06	1.54448e+06
3.03e-11	456789000	38.935	1.50504e+06	1.50508e+06
3.24e-11	456158000	38.9521	1.47137e+06	1.47141e+06
3.45e-11	455524000	38.9673	1.44137e+06	1.4414e+06
3.66e-11	454890000	38.9809	1.41473e+06	1.41477e+06
3.87e-11	454255000	38.993	1.39092e+06	1.39096e+06
4.08e-11	453623000	39.0037	1.36975e+06	1.36979e+06
4.29e-11	452989000	39.0135	1.35061e+06	1.35065e+06
4.5e-11	452356000	39.0224	1.33294e+06	1.33297e+06
4.71e-11	451724000	39.0304	1.31724e+06	1.31728e+06
4.92e-11	451093000	39.0377	1.30285e+06	1.30289e+06
5.13e-11	450461000	39.0446	1.28937e+06	1.28941e+06
5.34e-11	449830000	39.0507	1.2773e+06	1.27734e+06
5.55e-11	449200000	39.0565	1.2659e+06	1.26593e+06
5.76e-11	448569000	39.0619	1.25529e+06	1.25533e+06
5.96e-11	447966000	39.0666	1.24597e+06	1.24601e+06
6.16e-11	447367000	39.071	1.23736e+06	1.2374e+06
6.36e-11	446767000	39.0752	1.22908e+06	1.22912e+06
6.56e-11	446170000	39.079	1.22158e+06	1.22162e+06
6.76e-11	445568000	39.0828	1.21422e+06	1.21426e+06
6.96e-11	444969000	39.0862	1.20754e+06	1.20758e+06
7.16e-11	444369000	39.0895	1.20106e+06	1.2011e+06
7.36e-11	443770000	39.0926	1.19491e+06	1.19495e+06
7.56e-11	443173000	39.0955	1.18916e+06	1.1892e+06
7.76e-11	442574000	39.0983	1.1837e+06	1.18374e+06
7.96e-11	441977000	39.1009	1.1785e+06	1.17854e+06
8.16e-11	441381000	39.1033	1.17377e+06	1.17381e+06
8.36e-11	440782000	39.1058	1.16889e+06	1.16893e+06
8.56e-11	440183000	39.1081	1.16445e+06	1.16448e+06
8.76e-11	439587000	39.1103	1.16005e+06	1.16009e+06
8.96e-11	438991000	39.1123	1.15606e+06	1.15609e+06
9.16e-11	438397000	39.1143	1.15222e+06	1.15226e+06
9.36e-11	437801000	39.1162	1.14855e+06	1.14858e+06
9.56e-11	437202000	39.118	1.14488e+06	1.14492e+06
9.76e-11	436605000	39.1198	1.14137e+06	1.1414e+06
9.96e-11	436011000	39.1215	1.13804e+06	1.13808e+06
1.196e-10	430075000	39.135	1.1116e+06	1.11164e+06
1.396e-10	424174000	39.145	1.09191e+06	1.09194e+06
1.596e-10	418295000	39.1521	1.07795e+06	1.07799e+06
1.796e-10	412450000	39.1579	1.06639e+06	1.06643e+06
1.996e-10	406639000	39.1623	1.05782e+06	1.05786e+06
2.196e-10	400856000	39.1663	1.0499e+06	1.04994e+06
2.397e-10	395126000	39.1691	1.04433e+06	1.04437e+06
2.598e-10	389379000	39.1718	1.03918e+06	1.03922e+06
2.799e-10	383665000	39.1741	1.03452e+06	1.03456e+06
3e-10	378029000	39.176	1.03088e+06	1.03092e+06
3.201e-10	372424000	39.1777	1.02748e+06	1.02752e+06
3.402e-10	366862000	39.1791	1.0247e+06	1.02474e+06
3.603e-10	361307000	39.1805	1.02191e+06	1.02195e+06
3.804e-10	355834000	39.1816	1.01974e+06	1.01978e+06
4.005e-10	350406000	39.1827	1.01761e+06	1.01765e+06
4.206e-10	344982000	39.1838	1.0154e+06	1.01544e+06
4.407e-10	339664000	39.1846	1.01402e+06	1.01406e+06
4.608e-10	334359000	39.1853	1.0125e+06	1.01254e+06
4.808e-10	329111000	39.1861	1.01097e+06	1.01101e+06
5.008e-10	323941000	39.1867	1.00972e+06	1.00976e+06
5.208e-10	318817000	39.1872	1.00872e+06	1.00876e+06
5.408e-10	313721000	39.1878	1.00759e+06	1.00762e+06
5.608e-10	308696000	39.1884	1.0064e+06	1.00643e+06
5.808e-10	303706000	39.189	1.00535e+06	1.00539e+06
6.008e-10	298772000	39.1894	1.00452e+06	1.00456e+06
6.208e-10	293880000	39.1899	1.00354e+06	1.00358e+06
6.408e-10	289049000	39.1901	1.00302e+06	1.00306e+06
6.608e-10	284267000	39.1906	1.00209e+06	1.00213e+06
6.808e-10	279549000	39.1909	1.0016e+06	1.00164e+06
7.008e-10	274887000	39.1912	1.00095e+06	1.00099e+06
7.208e-10	270259000	39.1915	1.0004e+06	1.00044e+06
7.408e-10	265668000	39.1918	999704	999744
7.608e-10	261151000	39.1921	999169	999208
7.808e-10	256701000	39.1923	998718	998757
8.008e-10	252297000	39.1926	998123	998162
8.208e-10	247943000	39.1927	997897	997936
8.408e-10	243633000	39.1931	997243	997282
8.608e-10	239408000	39.1932	996947	996986
8.808e-10	235205000	39.1934	996510	996549
9.008e-10	231088000	39.1935	996354	996394
9.208e-10	226965000	39.1938	995790	995829
9.408e-10	222934000	39.194	995358	995398
9.608e-10	218964000	39.1942	994995	995035
9.808e-10	215024000	39.1944	994699	994738
1.181e-09	178756000	39.1955	992432	992471
1.381e-09	147568000	39.1964	990648	990687
1.581e-09	121108000	39.197	989496	989535
1.781e-09	98929400	39.1974	988777	988817
1.981e-09	80500500	39.1977	988068	988107
2.181e-09	65301900	39.1979	987688	987727
2.381e-09	52828600	39.1982	987143	987182
2.581e-09	42665900	39.1983	987023	987062
2.781e-09	34403700	39.1985	986655	986695
2.981e-09	27721000	39.1985	986559	986599
3.181e-09	22318400	39.1986	986398	986437
3.381e-09	17969200	39.1987	986271	986310
3.581e-09	14473800	39.1987	986139	986178
3.781e-09	11665500	39.1988	986061	986100
3.981e-09	9.41283e+06	39.1988	985999	986038
4.181e-09	7.60724e+06	39.1987	986087	986126
4.381e-09	6.16282e+06	39.1988	985981	986020
4.581e-09	5.006e+06	39.1988	985950	985990
4.781e-09	4.08137e+06	39.1988	985995	986034
4.981e-09	3.34237e+06	39.1988	985942	985981
5.182e-09	2.752e+06	39.1988	985964	986003
5.382e-09	2.27931e+06	39.1988	985986	986025
5.582e-09	1.9024e+06	39.1989	985874	985913
5.782e-09	1.60125e+06	39.1988	985971	986010
5.982e-09	1.36089e+06	39.1988	985933	985972
6.182e-09	1.16861e+06	39.1989	985896	985935
6.382e-09	1.01484e+06	39.1989	985859	985898
6.582e-09	892553	39.1988	985992	986032
6.782e-09	794866	39.1989	985822	985861
6.982e-09	716858	39.1989	985822	985861
7.183e-09	654530	39.1989	985822	985861
7.383e-09	604857	39.1988	985992	986032
7.583e-09	565133	39.1988	985992	986032
7.783e-09	533382	39.1989	985859	985898
7.983e-09	508074	39.1989	985859	985898
8.183e-09	487927	39.1989	985896	985935
8.383e-09	471721	39.1989	985896	985935
8.583e-09	458821	39.1989	985762	985802
8.783e-09	448577	39.1988	985933	985972
8.983e-09	440351	39.1989	985800	985839
9.183e-09	433893	39.1988	985971	986010
9.383e-09	428569	39.1989	985837	985876
9.583e-09	424448	39.1988	986008	986047
9.783e-09	421060	39.1989	985874	985913
9.983e-09	418397	39.1989	985874	985913
1.198e-08	408992	39.1989	985793	985832
1.398e-08	407977	39.1989	985845	985884
1.598e-08	407932	39.1989	985898	985937
1.798e-08	407896	39.1989	985779	985818
1.998e-08	407850	39.1989	985831	985871
2.198e-08	407885	39.1989	985884	985923
2.398e-08	407920	39.1988	985937	985976
2.598e-08	407955	39.1988	985990	986029
2.798e-08	407838	39.1989	985870	985910
2.998e-08	407873	39.1988	985923	985963
3.198e-08	407908	39.1988	985976	986016
3.398e-08	407944	39.1989	985894	985934
3.598e-08	407908	39.1989	985775	985814
3.798e-08	407862	39.1989	985828	985867
3.998e-08	407897	39.1989	985881	985920
4.198e-08	407861	39.1989	985761	985800
4.398e-08	407896	39.1989	985814	985853
4.598e-08	407931	39.1989	985867	985906
4.798e-08	407885	39.1988	985920	985959
4.998e-08	407849	39.1989	985800	985839
5.198e-08	407884	39.1989	985853	985892
5.398e-08	407920	39.1988	985907	985946
5.598e-08	407883	39.1989	985786	985825
5.798e-08	407919	39.1989	985839	985878
5.998e-08	407872	39.1989	985893	985932
6.198e-08	407908	39.1988	985946	985986
6.398e-08	407871	39.1989	985825	985864
6.598e-08	407907	39.1989	985879	985918
6.798e-08	407942	39.1988	985933	985972
6.998e-08	407906	39.1989	985811	985850
7.198e-08	407859	39.1989	985865	985904
7.398e-08	407895	39.1988	985919	985958
7.598e-08	407858	39.1989	985797	985836
7.798e-08	407894	39.1989	985851	985890
7.998e-08	407930	39.1988	985905	985944
8.198e-08	407893	39.1989	985783	985822
8.398e-08	407929	39.1989	985837	985876
8.598e-08	407964	39.1988	986029	986068
8.798e-08	407844	39.1988	985907	985946
8.998e-08	407880	39.1988	985961	986000
9.198e-08	407843	39.1989	985838	985878
9.398e-08	407879	39.1989	985893	985932
9.598e-08	407915	39.1988	985947	985986
9.798e-08	407878	39.1989	985824	985863
9.998e-08	407914	39.1989	985879	985918
1.2e-07	407898	39.1989	985852	985891
1.4e-07	407892	39.1989	985786	985825
1.6e-07	407961	39.1988	985900	985939
1.8e-07	407879	39.1989	985793	985832
2e-07	407872	39.1989	985869	985908
2.2e-07	407874	39.1988	985906	985945
2.4e-07	407888	39.1989	985755	985794
2.6e-07	407891	39.1988	985940	985979
2.8e-07	407904	39.1988	985937	985976
3e-07	407837	39.1989	985891	985930
3.2e-07	407861	39.1989	985845	985884
3.4e-07	407885	39.1989	985798	985837
3.6e-07	407909	39.1988	985905	985944
3.8e-07	407850	39.1989	985814	985853
4e-07	407885	39.1989	985879	985918
4.2e-07	407837	39.1989	985742	985782
4.4e-07	407883	39.1989	985763	985803
4.6e-07	407833	39.1989	985785	985824
4.8e-07	407880	39.1988	985970	986009
5e-07	407939	39.1988	985948	985987
5.2e-07	407900	39.1988	985925	985964
5.4e-07	407871	39.1989	985855	985895
5.6e-07	407842	39.1989	985785	985824
5.8e-07	407914	39.1989	985883	985922
6e-07	407884	39.1988	985983	986022
6.2e-07	407867	39.1989	985863	985902
6.4e-07	407953	39.1988	985916	985955
6.6e-07	407842	39.1989	985745	985784
6.8e-07	407928	39.1988	985975	986014
7e-07	407922	39.1988	985980	986019
7.2e-07	407820	39.1989	985755	985794
7.4e-07	407922	39.1988	985940	985979
7.6e-07	407928	39.1989	985894	985933
7.8e-07	407933	39.1988	986032	986071
8e-07	407840	39.1988	985934	985973
8.2e-07	407859	39.1989	985835	985874
8.4e-07	407878	39.1989	985733	985772
8.6e-07	407896	39.1989	985821	985861
8.8e-07	407812	39.1989	985858	985897
9e-07	407844	39.199	985700	985739
9.2e-07	407875	39.1988	985931	985971
9.4e-07	407908	39.1988	985969	986009
9.6e-07	407955	39.1988	985952	985992
9.8e-07	407882	39.1988	985935	985974
1e-06	407930	39.1988	985918	985957
1.2e-06	407908	39.1988	986004	986043
1.4e-06	407857	39.1989	985874	985913
1.6e-06	407872	39.1988	985949	985988
1.8e-06	407783	39.1989	985796	985835
2e-06	408056	39.1988	985921	985960
2.2e-06	407800	39.199	985634	985673
2.4e-06	407869	39.1988	985963	986003
2.6e-06	407878	39.1989	985884	985923
2.8e-06	408010	39.1988	985955	985994
3e-06	408013	39.1987	986217	986256
3.2e-06	407820	39.1989	985837	985877
3.4e-06	407970	39.199	985509	985548
3.6e-06	408149	39.1988	986027	986067
3.8e-06	408014	39.1987	986123	986162
4e-06	407816	39.1991	985354	985393
4.2e-06	407898	39.1988	986047	986086
4.4e-06	407904	39.1989	985844	985883
4.6e-06	407920	39.1986	986359	986398
4.8e-06	407917	39.1988	985945	985984
5e-06	407916	39.1989	985888	985927
5.2e-06	407890	39.1989	985829	985868
5.4e-06	407932	39.1988	985986	986025
5.6e-06	407886	39.1989	985893	985932
5.8e-06	407858	39.1989	985847	985886
6e-06	407920	39.1989	985835	985874
6.2e-06	407853	39.1989	985786	985825
6.4e-06	407925	39.1988	985912	985951
6.6e-06	407903	39.1989	985889	985928
6.8e-06	407850	39.1989	985872	985911
7e-06	407879	39.1988	986002	986041
7.2e-06	407828	39.1989	985844	985883
7.4e-06	407793	39.1989	985870	985909
7.6e-06	407956	39.1989	985898	985937
7.8e-06	407891	39.1987	986123	986162
8e-06	408003	39.1987	986212	986251
8.2e-06	408030	39.1988	985937	985976
8.4e-06	407913	39.1989	985785	985824
8.6e-06	407844	39.1988	986072	986111
8.8e-06	407882	39.199	985684	985723
9e-06	407931	39.199	985517	985556
9.2e-06	407990	39.1987	986278	986317
9.4e-06	407986	39.1987	986127	986166
9.6e-06	407846	39.1989	985774	985813
9.8e-06	407906	39.1989	985715	985754
1e-05	407843	39.1988	986036	986075
1.2e-05	407815	39.1989	985816	985855
1.4e-05	407934	39.1988	986024	986063
1.6e-05	407883	39.1989	985851	985890
1.8e-05	407877	39.1988	985945	985984
2e-05	408113	39.1989	985889	985928
2.2e-05	407873	39.1989	985827	985867
2.4e-05	407873	39.1988	985930	985970
2.6e-05	407971	39.1988	986023	986062
2.8e-05	407905	39.1988	985936	985975
3e-05	407917	39.1988	986074	986113
3.2e-05	407853	39.1989	985813	985852
3.4e-05	407904	39.1989	985729	985768
3.6e-05	408133	39.1986	986338	986377
3.8e-05	407891	39.1988	985915	985954
4e-05	407965	39.1988	985989	986028
4.2e-05	407872	39.1987	986161	986200
4.4e-05	407891	39.1988	985973	986012
4.6e-05	407813	39.1989	985713	985752
4.8e-05	407920	39.1987	986200	986239
5e-05	407917	39.1989	985852	985891
5.2e-05	407935	39.1986	986298	986337
5.4e-05	407924	39.1988	985962	986001
5.6e-05	407851	39.1989	985811	985850
5.8e-05	407859	39.1987	986091	986130
6e-05	407877	39.1988	985963	986002
6.2e-05	407855	39.1989	985766	985806
6.4e-05	407745	39.1988	985906	985945
6.6e-05	407864	39.1989	985883	985923
6.8e-05	408055	39.1987	986147	986186
7e-05	407885	39.1989	985827	985867
7.2e-05	407816	39.1989	985855	985894
7.4e-05	407841	39.1988	985923	985962
7.6e-05	407888	39.1989	985888	985927
7.8e-05	407906	39.1988	985914	985953
8e-05	408006	39.1988	985910	985950
8.2e-05	407907	39.1988	986028	986067
8.4e-05	408014	39.1988	986003	986042
8.6e-05	408034	39.1988	985933	985972
8.8e-05	407856	39.1988	985936	985975
9e-05	407801	39.199	985624	985663
9.2e-05	407864	39.199	985691	985731
9.4e-05	407828	39.1989	985757	985796
9.6e-05	407831	39.1988	986055	986094
9.8e-05	407900	39.1989	985866	985905
0.0001	407952	39.1988	985969	986008
0.00012	407900	39.1988	985904	985943
0.00014	407611	39.199	985668	985707
0.00016	407821	39.1989	985883	985923
0.00018	407903	39.1989	985885	985924
0.0002	407818	39.1989	985829	985868
0.00022	407871	39.1988	985903	985942
0.00024	407910	39.1989	985818	985857
0.00026	407795	39.1988	985939	985978
0.00028	407853	39.1989	985894	985933
0.0003	407892	39.199	985523	985563
0.00032	408051	39.1987	986120	986160
0.00034	407915	39.1988	985945	985984
0.00036	407920	39.1987	986289	986329
0.00038	407897	39.1987	986146	986185
0.0004	407860	39.1989	985778	985817
0.00042	407922	39.1988	985954	985993
0.00044	407864	39.1988	985951	985990
0.00046	407922	39.1989	985824	985863
