# Supplementary material for: Quantitative prediction of rate constants and its application to organic emitters
Source: Nat Commun. 2024 Jun 3;15:4723. doi: 10.1038/s41467-024-49069-4 (PMC11148104; doi:10.1038/s41467-024-49069-4)
Supplement: Supplementary file 3 — Source Data [file 41467_2024_49069_MOESM3_ESM.zip › SourceData/BNOO/SourceDataFile_Fig2g.xlsx]

## Sheet: Sheet1
Time	ktoR(S1)	ktoR(T1)	ktoR(T2)	ktoR
0	266000000	0	0	266000000
1e-13	265995000	1.36656e-05	0.000805205	265995000
2e-13	265993000	2.73977e-05	0.000810816	265993000
3e-13	265991000	4.1136e-05	0.000816428	265991000
4e-13	265988000	5.48636e-05	0.000822121	265988000
5e-13	265986000	6.86027e-05	0.000827733	265986000
6e-13	265984000	8.2334e-05	0.000833428	265984000
7e-13	265982000	9.6074e-05	0.00083904	265982000
8e-13	265979000	0.000109814	0.000844652	265979000
9e-13	265977000	0.00012355	0.000850349	265977000
1e-12	265975000	0.000137275	0.000855962	265975000
1.3e-12	265968000	0.000178466	0.000872886	265968000
1.6e-12	265961000	0.000219678	0.000889812	265961000
1.9e-12	265954000	0.000260897	0.000906741	265954000
2.2e-12	265947000	0.000302153	0.000923489	265947000
2.5e-12	265940000	0.000343388	0.000941069	265940000
2.8e-12	265933000	0.000384629	0.000957731	265933000
3.1e-12	265926000	0.000425877	0.000974395	265926000
3.4e-12	265919000	0.000466971	0.000991062	265919000
3.7e-12	265912000	0.000508231	0.00101	265912000
4e-12	265905000	0.000549496	0.00103	265905000
4.3e-12	265898000	0.000590768	0.00104	265898000
4.6e-12	265891000	0.000631887	0.00106	265891000
4.9e-12	265884000	0.000673239	0.00108	265884000
5.2e-12	265877000	0.000714533	0.00109	265877000
5.5e-12	265870000	0.000755674	0.00111	265870000
5.8e-12	265863000	0.000796981	0.00113	265863000
6.1e-12	265856000	0.000838134	0.00114	265856000
6.4e-12	265850000	0.000879453	0.00116	265850000
6.7e-12	265843000	0.000920619	0.00118	265843000
7e-12	265836000	0.00096195	0.0012	265836000
7.3e-12	265829000	0.001	0.00121	265829000
7.6e-12	265822000	0.00104	0.00123	265822000
7.9e-12	265815000	0.00109	0.00125	265815000
8.2e-12	265808000	0.00113	0.00126	265808000
8.5e-12	265801000	0.00117	0.00128	265801000
8.8e-12	265794000	0.00121	0.0013	265794000
9.1e-12	265787000	0.00125	0.00131	265787000
9.4e-12	265780000	0.00129	0.00133	265780000
9.7e-12	265773000	0.00133	0.00135	265773000
1e-11	265766000	0.00137	0.00136	265766000
1.21e-11	265717000	0.00166	0.00148	265717000
1.42e-11	265669000	0.00195	0.0016	265669000
1.62e-11	265622000	0.00223	0.00172	265622000
1.82e-11	265576000	0.0025	0.00183	265576000
2.02e-11	265529000	0.00278	0.00194	265529000
2.22e-11	265483000	0.00306	0.00205	265483000
2.42e-11	265436000	0.00333	0.00217	265436000
2.62e-11	265390000	0.00361	0.00228	265390000
2.82e-11	265343000	0.00388	0.0024	265343000
3.03e-11	265295000	0.00417	0.00251	265295000
3.24e-11	265246000	0.00446	0.00263	265246000
3.45e-11	265197000	0.00475	0.00275	265197000
3.66e-11	265148000	0.00505	0.00287	265148000
3.87e-11	265099000	0.00534	0.00299	265099000
4.08e-11	265050000	0.00563	0.00311	265050000
4.29e-11	265001000	0.00592	0.00323	265001000
4.5e-11	264952000	0.00621	0.00335	264952000
4.71e-11	264903000	0.0065	0.00347	264903000
4.92e-11	264854000	0.00679	0.00359	264854000
5.13e-11	264805000	0.00708	0.00371	264805000
5.34e-11	264756000	0.00737	0.00383	264756000
5.55e-11	264706000	0.00766	0.00395	264706000
5.76e-11	264657000	0.00796	0.00407	264657000
5.96e-11	264610000	0.00823	0.00418	264610000
6.16e-11	264564000	0.00851	0.0043	264564000
6.36e-11	264517000	0.00879	0.00441	264517000
6.56e-11	264470000	0.00907	0.00453	264470000
6.76e-11	264423000	0.00935	0.00464	264423000
6.96e-11	264376000	0.00962	0.00475	264376000
7.16e-11	264329000	0.0099	0.00487	264329000
7.36e-11	264282000	0.01018	0.00498	264282000
7.56e-11	264235000	0.01046	0.0051	264235000
7.76e-11	264188000	0.01074	0.00521	264188000
7.96e-11	264142000	0.01102	0.00533	264142000
8.16e-11	264094000	0.0113	0.00544	264094000
8.36e-11	264047000	0.01158	0.00556	264047000
8.56e-11	264000000	0.01186	0.00567	264000000
8.76e-11	263953000	0.01213	0.00579	263953000
8.96e-11	263906000	0.01241	0.0059	263906000
9.16e-11	263859000	0.01269	0.00602	263859000
9.36e-11	263812000	0.01297	0.00613	263812000
9.56e-11	263765000	0.01325	0.00625	263765000
9.76e-11	263717000	0.01353	0.00636	263717000
9.96e-11	263670000	0.01381	0.00648	263670000
1.196e-10	263198000	0.01661	0.00763	263198000
1.396e-10	262723000	0.01944	0.00879	262723000
1.596e-10	262248000	0.02226	0.00994	262248000
1.796e-10	261767000	0.02511	0.01111	261767000
1.996e-10	261287000	0.02796	0.01229	261287000
2.196e-10	260807000	0.03081	0.01346	260807000
2.397e-10	260319000	0.0337	0.01464	260319000
2.598e-10	259832000	0.0366	0.01584	259832000
2.799e-10	259342000	0.0395	0.01703	259342000
3e-10	258850000	0.04242	0.01823	258850000
3.201e-10	258359000	0.04534	0.01943	258359000
3.402e-10	257862000	0.04829	0.02064	257862000
3.603e-10	257367000	0.05123	0.02185	257367000
3.804e-10	256866000	0.0542	0.02306	256866000
4.005e-10	256366000	0.05717	0.02429	256366000
4.206e-10	255864000	0.06015	0.02552	255864000
4.407e-10	255359000	0.06315	0.02674	255359000
4.608e-10	254853000	0.06615	0.02798	254853000
4.808e-10	254350000	0.06914	0.02921	254350000
5.008e-10	253842000	0.07215	0.03045	253842000
5.208e-10	253334000	0.07516	0.03169	253334000
5.408e-10	252823000	0.0782	0.03293	252823000
5.608e-10	252310000	0.08124	0.03419	252310000
5.808e-10	251798000	0.08428	0.03543	251798000
6.008e-10	251281000	0.08735	0.03669	251281000
6.208e-10	250763000	0.09042	0.03795	250763000
6.408e-10	250246000	0.09349	0.03922	250246000
6.608e-10	249722000	0.0966	0.0405	249722000
6.808e-10	249202000	0.09969	0.04177	249202000
7.008e-10	248677000	0.1028	0.04304	248677000
7.208e-10	248151000	0.10593	0.04433	248151000
7.408e-10	247624000	0.10905	0.04561	247624000
7.608e-10	247095000	0.1122	0.0469	247095000
7.808e-10	246562000	0.11535	0.0482	246562000
8.008e-10	246031000	0.11851	0.0495	246031000
8.208e-10	245496000	0.12169	0.0508	245496000
8.408e-10	244961000	0.12486	0.05211	244961000
8.608e-10	244421000	0.12807	0.05341	244421000
8.808e-10	243884000	0.13125	0.05473	243884000
9.008e-10	243342000	0.13447	0.05605	243342000
9.208e-10	242799000	0.13769	0.05737	242799000
9.408e-10	242258000	0.1409	0.0587	242258000
9.608e-10	241711000	0.14415	0.06003	241711000
9.808e-10	241164000	0.14739	0.06137	241164000
1.181e-09	235604000	0.18039	0.07493	235604000
1.381e-09	229896000	0.21427	0.08885	229896000
1.581e-09	224055000	0.24894	0.10311	224055000
1.781e-09	218062000	0.28451	0.11766	218062000
1.981e-09	211997000	0.32051	0.13254	211997000
2.181e-09	205795000	0.35732	0.14763	205795000
2.381e-09	199510000	0.39463	0.16296	199510000
2.581e-09	193158000	0.43233	0.17843	193158000
2.781e-09	186775000	0.47021	0.19408	186775000
2.981e-09	180339000	0.50841	0.20984	180339000
3.181e-09	173889000	0.5467	0.22541	173889000
3.381e-09	167420000	0.58509	0.24118	167421000
3.581e-09	160973000	0.62336	0.25692	160973000
3.781e-09	154544000	0.66151	0.27258	154544000
3.981e-09	148236000	0.69896	0.28813	148236000
4.181e-09	141915000	0.73647	0.30335	141915000
4.381e-09	135729000	0.77319	0.3185	135729000
4.581e-09	129631000	0.80938	0.33329	129631000
4.781e-09	123630000	0.845	0.34813	123630000
4.981e-09	117774000	0.87976	0.36247	117774000
5.182e-09	112070000	0.91361	0.37629	112070000
5.382e-09	106439000	0.94704	0.38984	106439000
5.582e-09	101028000	0.97915	0.40316	101028000
5.782e-09	95818600	1.01007	0.41592	95818600
5.982e-09	90720700	1.04033	0.42823	90720700
6.182e-09	85844000	1.06927	0.4402	85844000
6.382e-09	81097100	1.09745	0.45178	81097100
6.582e-09	76574900	1.12429	0.46293	76574900
6.782e-09	72203700	1.15023	0.47341	72203700
6.982e-09	68045100	1.17492	0.48349	68045100
7.183e-09	64076100	1.19847	0.49334	64076100
7.383e-09	60261100	1.22112	0.50249	60261100
7.583e-09	56641300	1.2426	0.51139	56641300
7.783e-09	53215800	1.26293	0.51996	53215800
7.983e-09	49933300	1.28242	0.52761	49933300
8.183e-09	46849100	1.30072	0.53525	46849100
8.383e-09	43906500	1.31819	0.54254	43906500
8.583e-09	41142100	1.33459	0.5493	41142100
8.783e-09	38516700	1.35017	0.55573	38516700
8.983e-09	36031700	1.36493	0.56146	36031700
9.183e-09	33691300	1.37882	0.56708	33691300
9.383e-09	31501300	1.39182	0.57258	31501300
9.583e-09	29437300	1.40407	0.57778	29437300
9.783e-09	27487100	1.41564	0.58235	27487100
9.983e-09	25666300	1.42645	0.58685	25666300
1.198e-08	12686000	1.50349	0.61843	12686000
1.398e-08	6.14754e+06	1.5423	0.63442	6.14754e+06
1.598e-08	2.95168e+06	1.56126	0.64251	2.95168e+06
1.798e-08	1.41109e+06	1.57041	0.64594	1.41109e+06
1.998e-08	675391	1.57478	0.64785	675393
2.198e-08	324521	1.57686	0.64882	324524
2.398e-08	157698	1.57785	0.64923	157700
2.598e-08	78383	1.57832	0.64942	78385.2
2.798e-08	40682.5	1.57854	0.64951	40684.7
2.998e-08	22767.3	1.57865	0.64956	22769.6
3.198e-08	14264.2	1.5787	0.64958	14266.4
3.398e-08	10216.2	1.57872	0.64959	10218.4
3.598e-08	8296.87	1.57874	0.64959	8299.1
3.798e-08	7383.88	1.57874	0.6496	7386.11
3.998e-08	6951.28	1.57874	0.6496	6953.51
4.198e-08	6745.23	1.57875	0.6496	6747.46
4.398e-08	6647.33	1.57875	0.6496	6649.56
4.598e-08	6600.65	1.57875	0.6496	6602.88
4.798e-08	6579.02	1.57875	0.6496	6581.25
4.998e-08	6567.64	1.57875	0.6496	6569.87
5.198e-08	6563.09	1.57875	0.6496	6565.32
5.398e-08	6560.81	1.57875	0.6496	6563.04
5.598e-08	6559.67	1.57875	0.6496	6561.9
5.798e-08	6558.53	1.57875	0.6496	6560.76
5.998e-08	6558.53	1.57875	0.6496	6560.76
6.198e-08	6558.53	1.57875	0.6496	6560.76
6.398e-08	6557.4	1.57875	0.6496	6559.62
6.598e-08	6557.4	1.57875	0.6496	6559.62
6.798e-08	6557.4	1.57875	0.6496	6559.62
6.998e-08	6557.4	1.57875	0.6496	6559.62
7.198e-08	6557.42	1.57875	0.64921	6559.65
7.398e-08	6557.42	1.57875	0.64921	6559.65
7.598e-08	6557.42	1.57875	0.64921	6559.65
7.798e-08	6560.23	1.57875	0.64948	6562.46
7.998e-08	6560.23	1.57875	0.64948	6562.46
8.198e-08	6560.23	1.57875	0.64948	6562.46
8.398e-08	6560.23	1.57875	0.64948	6562.46
8.598e-08	6559.09	1.57875	0.64948	6561.32
8.798e-08	6559.09	1.57875	0.64948	6561.32
8.998e-08	6559.09	1.57875	0.64948	6561.32
9.198e-08	6559.09	1.57875	0.64948	6561.32
9.398e-08	6559.09	1.57875	0.64948	6561.32
9.598e-08	6559.09	1.57875	0.64948	6561.32
9.798e-08	6559.09	1.57875	0.64948	6561.32
9.998e-08	6559.09	1.57875	0.64948	6561.32
1.2e-07	6557.95	1.57875	0.64948	6560.18
1.4e-07	6559.62	1.57874	0.64976	6561.85
1.6e-07	6558.51	1.57875	0.64937	6560.74
1.8e-07	6558.51	1.57875	0.64937	6560.74
2e-07	6560.18	1.57875	0.64965	6562.41
2.2e-07	6559.04	1.57875	0.64965	6561.27
2.4e-07	6557.9	1.57875	0.64965	6560.13
2.6e-07	6559.6	1.57875	0.64953	6561.83
2.8e-07	6559.6	1.57875	0.64953	6561.83
3e-07	6558.46	1.57875	0.64953	6560.69
3.2e-07	6560.13	1.57874	0.64981	6562.36
3.4e-07	6559.02	1.57875	0.64942	6561.25
3.6e-07	6557.88	1.57875	0.64942	6560.11
3.8e-07	6559.55	1.57874	0.6497	6561.78
4e-07	6559.55	1.57874	0.6497	6561.78
4.2e-07	6558.44	1.57875	0.64931	6560.67
4.4e-07	6557.3	1.57875	0.64931	6559.53
4.6e-07	6558.97	1.57875	0.64959	6561.2
4.8e-07	6557.83	1.57875	0.64959	6560.06
5e-07	6557.86	1.57875	0.64919	6560.09
5.2e-07	6559.53	1.57875	0.64947	6561.76
5.4e-07	6558.39	1.57875	0.64947	6560.62
5.6e-07	6557.25	1.57875	0.64947	6559.47
5.8e-07	6558.92	1.57874	0.64975	6561.15
6e-07	6557.81	1.57875	0.64936	6560.03
6.2e-07	6557.81	1.57875	0.64936	6560.03
6.4e-07	6559.48	1.57875	0.64964	6561.71
6.6e-07	6558.34	1.57875	0.64964	6560.57
6.8e-07	6557.22	1.57875	0.64924	6559.45
7e-07	6558.9	1.57875	0.64952	6561.13
7.2e-07	6558.9	1.57875	0.64952	6561.13
7.4e-07	6557.76	1.57875	0.64952	6559.98
7.6e-07	6559.46	1.57875	0.64941	6561.69
7.8e-07	6558.32	1.57875	0.64941	6560.54
8e-07	6557.17	1.57875	0.64941	6559.4
8.2e-07	6558.85	1.57874	0.64969	6561.08
8.4e-07	6558.85	1.57874	0.64969	6561.08
8.6e-07	6557.73	1.57875	0.6493	6559.96
8.8e-07	6559.41	1.57875	0.64958	6561.64
9e-07	6558.27	1.57875	0.64958	6560.49
9.2e-07	6557.12	1.57875	0.64958	6559.35
9.4e-07	6559.97	1.57875	0.64946	6562.2
9.6e-07	6558.83	1.57875	0.64946	6561.06
9.8e-07	6557.68	1.57875	0.64946	6559.91
1e-06	6559.36	1.57874	0.64974	6561.59
1.2e-06	6558.75	1.57875	0.6494	6560.98
1.4e-06	6558.12	1.57875	0.64945	6560.35
1.6e-06	6557.48	1.57875	0.6495	6559.71
1.8e-06	6559.71	1.57875	0.64944	6561.94
2e-06	6559.07	1.57875	0.64949	6561.3
2.2e-06	6558.44	1.57875	0.64954	6560.66
2.4e-06	6557.82	1.57875	0.6492	6560.05
2.6e-06	6560.04	1.57875	0.64953	6562.27
2.8e-06	6558.24	1.57875	0.64958	6560.47
3e-06	6557.59	1.57875	0.64964	6559.82
3.2e-06	6556.98	1.57875	0.64929	6559.2
3.4e-06	6559.2	1.57875	0.64962	6561.43
3.6e-06	6558.56	1.57874	0.64968	6560.79
3.8e-06	6557.94	1.57875	0.64933	6560.17
4e-06	6558.46	1.57875	0.64938	6560.69
4.2e-06	6557.81	1.57875	0.64943	6560.04
4.4e-06	6560.06	1.57874	0.64977	6562.28
4.6e-06	6559.44	1.57875	0.64942	6561.66
4.8e-06	6558.78	1.57875	0.64947	6561.01
5e-06	6558.13	1.57875	0.64953	6560.36
5.2e-06	6557.48	1.57875	0.64958	6559.71
5.4e-06	6559.77	1.57875	0.64952	6561.99
5.6e-06	6559.11	1.57875	0.64957	6561.34
5.8e-06	6558.46	1.57875	0.64962	6560.68
6e-06	6558.99	1.57874	0.64968	6561.21
6.2e-06	6558.36	1.57875	0.64932	6560.59
6.4e-06	6557.7	1.57875	0.64937	6559.93
6.6e-06	6559.98	1.57874	0.64972	6562.21
6.8e-06	6559.32	1.57874	0.64977	6561.55
7e-06	6558.69	1.57875	0.64942	6560.91
7.2e-06	6559.22	1.57875	0.64947	6561.45
7.4e-06	6558.56	1.57875	0.64952	6560.79
7.6e-06	6557.89	1.57875	0.64958	6560.12
7.8e-06	6557.23	1.57875	0.64963	6559.46
8e-06	6557.79	1.57875	0.64927	6560.02
8.2e-06	6560.1	1.57875	0.64962	6562.33
8.4e-06	6559.43	1.57874	0.64967	6561.66
8.6e-06	6558.76	1.57874	0.64973	6560.99
8.8e-06	6559.33	1.57875	0.64937	6561.56
9e-06	6558.66	1.57875	0.64942	6560.89
9.2e-06	6557.99	1.57875	0.64948	6560.22
9.4e-06	6558.53	1.57875	0.64953	6560.76
9.6e-06	6557.86	1.57875	0.64959	6560.09
9.8e-06	6557.18	1.57875	0.64964	6559.41
1e-05	6557.76	1.57875	0.64928	6559.98
1.2e-05	6558.93	1.57874	0.64971	6561.15
1.4e-05	6558.32	1.57875	0.64941	6560.55
1.6e-05	6560.21	1.57875	0.64954	6562.44
1.8e-05	6558.94	1.57874	0.64981	6561.17
2e-05	6560.29	1.57875	0.64963	6562.52
2.2e-05	6558.36	1.57875	0.64958	6560.59
2.4e-05	6559.08	1.57875	0.64953	6561.3
2.6e-05	6559.81	1.57875	0.64948	6562.04
2.8e-05	6559.89	1.57875	0.64956	6562.12
3e-05	6559.97	1.57875	0.64965	6562.19
3.2e-05	6557.95	1.57875	0.64939	6560.18
3.4e-05	6558.74	1.57875	0.64962	6560.97
3.6e-05	6559.59	1.57875	0.64935	6561.82
3.8e-05	6558.24	1.57875	0.64922	6560.47
4e-05	6558.33	1.57875	0.64961	6560.56
4.2e-05	6559.99	1.57875	0.64948	6562.22
4.4e-05	6557.83	1.57875	0.64951	6560.06
4.6e-05	6558.76	1.57875	0.64953	6560.99
4.8e-05	6559.72	1.57875	0.64956	6561.94
5e-05	6558.28	1.57874	0.64975	6560.51
5.2e-05	6558.49	1.57875	0.64937	6560.72
5.4e-05	6560.34	1.57875	0.64957	6562.56
5.6e-05	6559.75	1.57875	0.64935	6561.98
5.8e-05	6559.1	1.57874	0.64972	6561.33
6e-05	6560.23	1.57875	0.64949	6562.46
6.2e-05	6558.75	1.57875	0.64944	6560.98
6.4e-05	6559.02	1.57875	0.64939	6561.25
6.6e-05	6559.3	1.57875	0.64933	6561.52
6.8e-05	6556.83	1.57875	0.64946	6559.06
7e-05	6556.17	1.57875	0.64959	6558.4
7.2e-05	6557.41	1.57875	0.6494	6559.64
7.4e-05	6558.66	1.57875	0.64954	6560.89
7.6e-05	6557.07	1.57875	0.6494	6559.3
7.8e-05	6557.41	1.57875	0.64932	6559.64
8e-05	6557.75	1.57875	0.64946	6559.98
8.2e-05	6560.13	1.57875	0.64966	6562.36
8.4e-05	6557.47	1.57875	0.64951	6559.7
8.6e-05	6558.92	1.57875	0.6495	6561.15
8.8e-05	6560.4	1.57875	0.64963	6562.63
9e-05	6556.6	1.57875	0.64932	6558.83
9.2e-05	6560.25	1.57874	0.64976	6562.48
9.4e-05	6560.75	1.57874	0.64974	6562.98
9.6e-05	6555.71	1.57875	0.64925	6557.94
9.8e-05	6558.42	1.57875	0.64954	6560.65
0.0001	6557.81	1.57875	0.64936	6560.04
0.00012	6557.56	1.57875	0.64954	6559.79
0.00014	6558.34	1.57875	0.64949	6560.56
0.00016	6559.5	1.57875	0.64955	6561.73
0.00018	6560.02	1.57875	0.64956	6562.25
0.0002	6557.02	1.57875	0.64945	6559.24
0.00022	6559.49	1.57875	0.64958	6561.72
0.00024	6559.13	1.57875	0.64946	6561.36
0.00026	6559.3	1.57875	0.64946	6561.52
0.00028	6559.69	1.57875	0.64958	6561.92
0.0003	6557.91	1.57875	0.64936	6560.14
0.00032	6558.21	1.57875	0.64943	6560.43
0.00034	6559.64	1.57875	0.64949	6561.87
0.00036	6557.47	1.57875	0.64928	6559.7
0.00038	6559.78	1.57874	0.64969	6562.01
0.0004	6557.15	1.57875	0.64932	6559.37
0.00042	6559.1	1.57875	0.64963	6561.33
0.00044	6556.35	1.57875	0.64919	6558.58
0.00046	6557.4	1.57875	0.64949	6559.63
0.00048	6559.92	1.57875	0.64946	6562.15
0.0005	6557.32	1.57875	0.64953	6559.55
0.00052	6557.21	1.57875	0.6496	6559.43
0.00054	6556.82	1.57875	0.6495	6559.05
0.00056	6560.42	1.57875	0.64948	6562.65
0.00058	6558.13	1.57875	0.6495	6560.35
0.0006	6559.35	1.57875	0.64953	6561.58
0.00062	6558.76	1.57875	0.64938	6560.99
0.00064	6558.45	1.57875	0.64938	6560.67
0.00066	6557.82	1.57875	0.64959	6560.05
0.00068	6558.77	1.57875	0.64961	6561
0.0007	6560.24	1.57875	0.64946	6562.46
0.00072	6560.32	1.57874	0.64971	6562.55
0.00074	6556.06	1.57875	0.64935	6558.29
0.00076	6560.16	1.57874	0.64972	6562.39
0.00078	6559.46	1.57875	0.64953	6561.69
0.0008	6557.84	1.57875	0.64948	6560.07
0.00082	6557.69	1.57875	0.64956	6559.92
0.00084	6559.67	1.57875	0.6494	6561.9
0.00086	6558.18	1.57875	0.64951	6560.41
0.00088	6557.24	1.57875	0.64947	6559.47
0.0009	6558.08	1.57875	0.6495	6560.31
0.00092	6558.68	1.57875	0.64944	6560.9
0.00094	6558.25	1.57875	0.64936	6560.48
0.00096	6559.73	1.57875	0.64955	6561.96
0.00098	6560.32	1.57874	0.64982	6562.55
0.001	6558.67	1.57874	0.64971	6560.9
0.0012	6560.01	1.57875	0.64949	6562.24
0.0014	6556.76	1.57875	0.64941	6558.98
0.0016	6559.29	1.57875	0.64961	6561.52
0.0018	6560.31	1.57875	0.64953	6562.54
0.002	6557.6	1.57875	0.64921	6559.82
0.0022	6559.46	1.57875	0.64955	6561.69
0.0024	6558.31	1.57875	0.64953	6560.54
0.0026	6560.03	1.57875	0.64955	6562.26
0.0028	6561	1.57875	0.64957	6563.23
0.003	6556.01	1.57875	0.64933	6558.23
0.0032	6558.56	1.57875	0.64965	6560.79
0.0034	6559.21	1.57875	0.64946	6561.44
0.0036	6558.03	1.57874	0.64976	6560.26
0.0038	6556.49	1.57875	0.6495	6558.72
0.004	6557.08	1.57875	0.64924	6559.31
0.0042	6558.78	1.57875	0.64959	6561
0.0044	6559.36	1.57875	0.64954	6561.59
0.0046	6559.83	1.57875	0.64946	6562.06
0.0048	6559.22	1.57874	0.64967	6561.45
0.005	6559.98	1.57875	0.64956	6562.2
0.0052	6557.42	1.57875	0.64925	6559.65
0.0054	6560.32	1.57875	0.6496	6562.54
0.0056	6561.22	1.57874	0.64969	6563.45
0.0058	6559.55	1.57874	0.6497	6561.78
0.006	6557.15	1.57875	0.64952	6559.38
0.0062	6558.98	1.57875	0.64938	6561.21
0.0064	6559	1.57875	0.64957	6561.23
0.0066	6557.51	1.57875	0.64931	6559.73
0.0068	6558.83	1.57874	0.64974	6561.06
0.007	6556.2	1.57875	0.64957	6558.43
0.0072	6556.92	1.57875	0.6492	6559.14
0.0074	6559.08	1.57875	0.64962	6561.31
0.0076	6559.53	1.57875	0.64955	6561.76
0.0078	6559.14	1.57874	0.64977	6561.37
0.008	6561.02	1.57875	0.64948	6563.25
0.0082	6558.18	1.57875	0.64936	6560.41
0.0084	6559.39	1.57875	0.64944	6561.62
0.0086	6558.83	1.57875	0.64954	6561.06
0.0088	6556.9	1.57875	0.64959	6559.13
0.009	6558.59	1.57875	0.6494	6560.82
0.0092	6558.73	1.57875	0.64953	6560.96
0.0094	6557.91	1.57875	0.64942	6560.14
0.0096	6557.5	1.57875	0.64951	6559.73
0.0098	6559.53	1.57875	0.64956	6561.76
0.01	6559.41	1.57875	0.64957	6561.64
