# Supplementary material for: Quantitative prediction of rate constants and its application to organic emitters
Source: Nat Commun. 2024 Jun 3;15:4723. doi: 10.1038/s41467-024-49069-4 (PMC11148104; doi:10.1038/s41467-024-49069-4)
Supplement: Supplementary file 3 — Source Data [file 41467_2024_49069_MOESM3_ESM.zip › SourceData/BNSS/SourceDataFile_Fig2h.xlsx]

## Sheet: Sheet1
Time	ktoR(S1)	ktoR(T1)	ktoR(T2)	ktoR
0	219000000	0	0	219000000
5e-13	218956000	0.00126	0.11304	218956000
1e-12	218935000	0.00225	0.11983	218935000
1.5e-12	218913000	0.00329	0.11852	218913000
2e-12	218891000	0.00432	0.11896	218891000
2.5e-12	218869000	0.00535	0.11902	218869000
3e-12	218848000	0.00639	0.11916	218848000
3.5e-12	218826000	0.00742	0.11929	218826000
4e-12	218804000	0.00845	0.11941	218804000
4.5e-12	218782000	0.00948	0.11954	218782000
5e-12	218761000	0.01052	0.11967	218761000
5.5e-12	218739000	0.01155	0.1198	218739000
6e-12	218717000	0.01258	0.11993	218717000
6.5e-12	218695000	0.01362	0.12007	218695000
7e-12	218673000	0.01465	0.12019	218673000
7.5e-12	218652000	0.01568	0.12032	218652000
8e-12	218630000	0.01672	0.12044	218630000
8.5e-12	218608000	0.01775	0.12057	218608000
9e-12	218586000	0.01878	0.12071	218586000
9.5e-12	218565000	0.01982	0.12084	218565000
1e-11	218543000	0.02084	0.12096	218543000
1.25e-11	218434000	0.02601	0.12162	218434000
1.5e-11	218325000	0.03118	0.12226	218325000
1.7e-11	218238000	0.03531	0.12277	218238000
1.9e-11	218151000	0.03944	0.12329	218151000
2.1e-11	218064000	0.04358	0.1238	218064000
2.3e-11	217977000	0.04771	0.12432	217977000
2.5e-11	217890000	0.05185	0.12484	217890000
2.7e-11	217802000	0.05598	0.12536	217802000
2.9e-11	217715000	0.06012	0.12588	217715000
3.15e-11	217606000	0.06529	0.1265	217606000
3.4e-11	217497000	0.07045	0.12716	217497000
3.65e-11	217388000	0.07563	0.12781	217388000
3.9e-11	217279000	0.0808	0.12846	217279000
4.15e-11	217170000	0.08597	0.1291	217170000
4.4e-11	217061000	0.09114	0.12975	217061000
4.65e-11	216952000	0.09631	0.13039	216952000
4.9e-11	216843000	0.10148	0.13104	216843000
5.15e-11	216734000	0.10666	0.13167	216734000
5.4e-11	216626000	0.11179	0.13233	216626000
5.65e-11	216516000	0.11702	0.13298	216516000
5.9e-11	216408000	0.12216	0.13362	216408000
6.15e-11	216297000	0.12739	0.13427	216297000
6.4e-11	216189000	0.13254	0.13492	216189000
6.65e-11	216080000	0.1377	0.13557	216080000
6.9e-11	215972000	0.14285	0.1362	215972000
7.15e-11	215863000	0.14801	0.13685	215863000
7.4e-11	215754000	0.15317	0.13751	215754000
7.65e-11	215642000	0.15846	0.13816	215642000
7.9e-11	215535000	0.16354	0.13881	215535000
8.15e-11	215426000	0.16872	0.13945	215426000
8.4e-11	215317000	0.17392	0.14009	215317000
8.65e-11	215207000	0.17911	0.14073	215207000
8.9e-11	215097000	0.18432	0.14138	215097000
9.15e-11	214988000	0.18952	0.14203	214988000
9.4e-11	214880000	0.19464	0.14269	214880000
9.65e-11	214770000	0.19987	0.14333	214770000
9.9e-11	214662000	0.20499	0.14397	214662000
1.195e-10	213766000	0.2475	0.14929	213766000
1.4e-10	212868000	0.29008	0.15456	212868000
1.605e-10	211972000	0.33262	0.15985	211972000
1.81e-10	211074000	0.37522	0.16517	211074000
2.015e-10	210176000	0.4178	0.17055	210176000
2.22e-10	209278000	0.46043	0.17582	209278000
2.425e-10	208381000	0.50299	0.18128	208381000
2.63e-10	207481000	0.54568	0.18647	207481000
2.835e-10	206582000	0.58835	0.19186	206582000
3.04e-10	205684000	0.63094	0.19714	205684000
3.245e-10	204784000	0.67363	0.20245	204784000
3.45e-10	203885000	0.71631	0.20782	203885000
3.655e-10	202983000	0.75909	0.21322	202983000
3.86e-10	202084000	0.80175	0.2185	202084000
4.065e-10	201183000	0.84449	0.22383	201183000
4.27e-10	200283000	0.88721	0.22919	200283000
4.475e-10	199383000	0.9299	0.23459	199383000
4.675e-10	198504000	0.97161	0.23968	198504000
4.875e-10	197627000	1.01325	0.24496	197627000
5.075e-10	196750000	1.05482	0.25011	196750000
5.275e-10	195873000	1.09644	0.2553	195873000
5.475e-10	194996000	1.13808	0.26052	194996000
5.675e-10	194117000	1.17976	0.2658	194117000
5.875e-10	193249000	1.22093	0.27094	193249000
6.075e-10	192361000	1.26308	0.27611	192361000
6.275e-10	191494000	1.30424	0.28128	191494000
6.475e-10	190615000	1.3459	0.28654	190615000
6.675e-10	189733000	1.38776	0.29181	189733000
6.875e-10	188847000	1.4298	0.29691	188847000
7.075e-10	187979000	1.47097	0.30206	187979000
7.275e-10	187105000	1.51248	0.30725	187105000
7.475e-10	186245000	1.55328	0.31252	186245000
7.675e-10	185359000	1.59529	0.31759	185359000
7.875e-10	184493000	1.6364	0.32287	184493000
8.075e-10	183619000	1.67784	0.32802	183619000
8.275e-10	182743000	1.71942	0.33317	182743000
8.475e-10	181882000	1.76029	0.3384	181882000
8.675e-10	180996000	1.80231	0.34342	180996000
8.875e-10	180125000	1.84362	0.34869	180125000
9.075e-10	179274000	1.884	0.35383	179274000
9.275e-10	178400000	1.9255	0.35893	178400000
9.48e-10	177508000	1.9678	0.36415	177508000
9.685e-10	176614000	2.0102	0.36936	176614000
9.89e-10	175735000	2.0519	0.37467	175735000
1.19e-09	167117000	2.46082	0.42582	167117000
1.39e-09	158629000	2.86354	0.47613	158629000
1.59e-09	150286000	3.25941	0.52561	150286000
1.791e-09	142118000	3.64694	0.57392	142118000
1.991e-09	134198000	4.02272	0.62086	134198000
2.191e-09	126479000	4.38893	0.66662	126479000
2.391e-09	119026000	4.74257	0.71085	119026000
2.591e-09	111830000	5.08399	0.75366	111830000
2.791e-09	104892000	5.41319	0.79465	104892000
2.991e-09	98258500	5.72791	0.83377	98258500
3.191e-09	91912400	6.029	0.87146	91912400
3.391e-09	85852100	6.31654	0.9075	85852100
3.591e-09	80094800	6.5897	0.94185	80094800
3.791e-09	74616400	6.84963	0.97417	74616400
3.992e-09	69446800	7.09491	1.00481	69446800
4.192e-09	64554600	7.32703	1.03374	64554600
4.393e-09	59930500	7.54643	1.06105	59930500
4.593e-09	55583600	7.75267	1.08697	55583600
4.793e-09	51517500	7.9456	1.11095	51517500
4.994e-09	47701300	8.12665	1.13376	47701400
5.194e-09	44135300	8.29585	1.15457	44135300
5.395e-09	40812400	8.45351	1.1743	40812400
5.595e-09	37711200	8.60065	1.1928	37711200
5.796e-09	34821700	8.73775	1.20987	34821700
5.996e-09	32133600	8.86529	1.22587	32133600
6.197e-09	29637000	8.98375	1.24058	29637000
6.397e-09	27322200	9.09357	1.25437	27322200
6.598e-09	25177200	9.19534	1.26702	25177200
6.798e-09	23188300	9.28971	1.27892	23188300
6.999e-09	21352300	9.37682	1.28981	21352300
7.199e-09	19648900	9.45764	1.29981	19648900
7.4e-09	18082000	9.53198	1.30921	18082000
7.6e-09	16637700	9.60051	1.31779	16637700
7.8e-09	15303100	9.66384	1.32564	15303100
8e-09	14074600	9.72212	1.3331	14074600
8.2e-09	12937700	9.77606	1.33996	12937700
8.4e-09	11891600	9.8257	1.3459	11891600
8.6e-09	10934200	9.87112	1.35156	10934200
8.8e-09	10048400	9.91315	1.35676	10048400
9e-09	9.23305e+06	9.95184	1.36149	9.23306e+06
9.2e-09	8.48439e+06	9.98736	1.36609	8.4844e+06
9.4e-09	7.7985e+06	10.0199	1.37027	7.79851e+06
9.6e-09	7.16516e+06	10.05	1.37411	7.16517e+06
9.8e-09	6.5805e+06	10.0777	1.37732	6.58051e+06
1.18e-08	2.83694e+06	10.2553	1.39933	2.83695e+06
1.38e-08	1.25847e+06	10.3302	1.40902	1.25848e+06
1.58e-08	598052	10.3615	1.41302	598064
1.78e-08	322858	10.3746	1.41481	322869
1.98e-08	208169	10.38	1.41523	208180
2.18e-08	160446	10.3823	1.41553	160458
2.38e-08	140580	10.3832	1.41565	140591
2.58e-08	132327	10.3836	1.41569	132339
2.78e-08	128868	10.3838	1.41571	128880
2.98e-08	127443	10.3839	1.41571	127454
3.18e-08	126841	10.3839	1.41538	126853
3.38e-08	126606	10.3839	1.41568	126618
3.58e-08	126489	10.3839	1.41568	126500
3.78e-08	126468	10.3839	1.41567	126480
3.98e-08	126448	10.3839	1.41566	126459
4.18e-08	126455	10.3839	1.41564	126467
4.38e-08	126435	10.3839	1.41563	126447
4.58e-08	126414	10.3839	1.41562	126426
4.78e-08	126442	10.3839	1.41561	126454
4.98e-08	126450	10.3839	1.41592	126462
5.18e-08	126429	10.3839	1.41558	126441
5.38e-08	126409	10.3839	1.41557	126421
5.58e-08	126437	10.3839	1.41556	126449
5.78e-08	126445	10.3839	1.41587	126456
5.98e-08	126424	10.3839	1.41554	126436
6.18e-08	126452	10.3839	1.41553	126464
6.38e-08	126432	10.3839	1.41552	126444
6.58e-08	126439	10.3839	1.41582	126451
6.78e-08	126419	10.3839	1.41581	126431
6.98e-08	126447	10.3839	1.41548	126459
7.18e-08	126426	10.3839	1.41547	126438
7.38e-08	126434	10.3839	1.41578	126446
7.58e-08	126414	10.3839	1.41577	126425
7.78e-08	126442	10.3839	1.41576	126454
7.98e-08	126421	10.3839	1.41542	126433
8.18e-08	126429	10.3839	1.41573	126441
8.38e-08	126457	10.3839	1.41572	126469
8.58e-08	126436	10.3839	1.41571	126448
8.78e-08	126416	10.3839	1.4157	126428
8.98e-08	126423	10.3839	1.41568	126435
9.18e-08	126452	10.3839	1.41567	126464
9.38e-08	126431	10.3839	1.41566	126443
9.58e-08	126410	10.3839	1.41565	126422
9.78e-08	126467	10.3839	1.41596	126479
9.98e-08	126446	10.3839	1.41563	126458
1.198e-07	126443	10.3839	1.41551	126455
1.398e-07	126440	10.3839	1.4154	126452
1.598e-07	126417	10.3839	1.4156	126428
1.798e-07	126414	10.3839	1.41549	126425
1.998e-07	126410	10.3839	1.4157	126422
2.198e-07	126436	10.3839	1.41591	126448
2.398e-07	126433	10.3839	1.4158	126445
2.598e-07	126430	10.3839	1.41568	126442
2.798e-07	126427	10.3839	1.41557	126439
2.998e-07	126424	10.3839	1.41578	126436
3.198e-07	126421	10.3839	1.41567	126432
3.398e-07	126417	10.3839	1.41555	126429
3.598e-07	126414	10.3839	1.41577	126426
3.798e-07	126462	10.3839	1.41566	126474
3.998e-07	126459	10.3839	1.41588	126471
4.198e-07	126456	10.3839	1.41576	126468
4.398e-07	126453	10.3839	1.41598	126465
4.598e-07	126420	10.3839	1.41553	126432
4.798e-07	126417	10.3839	1.41576	126429
4.998e-07	126414	10.3839	1.41564	126425
5.198e-07	126462	10.3839	1.41586	126474
5.398e-07	126429	10.3839	1.41575	126441
5.598e-07	126426	10.3839	1.41563	126438
5.798e-07	126445	10.3839	1.41552	126456
5.998e-07	126441	10.3839	1.41575	126453
6.198e-07	126438	10.3839	1.41563	126450
6.398e-07	126457	10.3839	1.41552	126469
6.598e-07	126454	10.3839	1.41575	126466
6.798e-07	126420	10.3839	1.41564	126432
6.998e-07	126439	10.3839	1.41552	126451
7.198e-07	126436	10.3839	1.41576	126448
7.398e-07	126455	10.3839	1.41564	126467
7.598e-07	126452	10.3839	1.41588	126464
7.798e-07	126418	10.3839	1.41576	126430
7.998e-07	126437	10.3839	1.41565	126449
8.198e-07	126403	10.3839	1.41554	126414
8.398e-07	126422	10.3839	1.41542	126434
8.598e-07	126419	10.3839	1.41566	126430
8.798e-07	126438	10.3839	1.4159	126450
8.998e-07	126458	10.3839	1.41579	126470
9.198e-07	126423	10.3839	1.41567	126435
9.398e-07	126443	10.3839	1.41556	126455
9.598e-07	126407	10.3839	1.41581	126419
9.798e-07	126427	10.3839	1.41569	126439
9.998e-07	126447	10.3839	1.41557	126459
1.2e-06	126416	10.3839	1.41591	126428
1.4e-06	126457	10.3839	1.4159	126469
1.6e-06	126457	10.3839	1.41593	126469
1.8e-06	126411	10.3839	1.41558	126422
2e-06	126479	10.3839	1.41567	126491
2.2e-06	126400	10.3839	1.41537	126412
2.4e-06	126412	10.3839	1.41596	126424
2.6e-06	126444	10.3839	1.41571	126456
2.8e-06	126425	10.3839	1.41548	126436
3e-06	126466	10.3839	1.41576	126478
3.2e-06	126423	10.3839	1.41558	126435
3.4e-06	126398	10.3839	1.41543	126410
3.6e-06	126438	10.3839	1.4153	126450
3.8e-06	126434	10.3839	1.41573	126446
4e-06	126452	10.3839	1.41567	126463
4.2e-06	126457	10.3839	1.41565	126469
4.4e-06	126448	10.3839	1.41565	126460
4.6e-06	126425	10.3839	1.41569	126437
4.8e-06	126440	10.3839	1.41575	126452
5e-06	126441	10.3839	1.41585	126452
5.2e-06	126369	10.3839	1.41535	126380
5.4e-06	126496	10.3839	1.41619	126508
5.6e-06	126450	10.3839	1.41573	126461
5.8e-06	126446	10.3839	1.41527	126457
6e-06	126488	10.3839	1.41628	126500
6.2e-06	126515	10.3839	1.41587	126527
6.4e-06	126408	10.3839	1.41549	126420
6.6e-06	126466	10.3839	1.41591	126478
6.8e-06	126456	10.3839	1.41637	126468
7e-06	126451	10.3839	1.41607	126463
7.2e-06	126461	10.3839	1.41577	126473
7.4e-06	126411	10.3839	1.4155	126423
7.6e-06	126455	10.3839	1.41614	126466
7.8e-06	126450	10.3839	1.41593	126462
8e-06	126448	10.3839	1.41573	126460
8.2e-06	126465	10.3839	1.41555	126477
8.4e-06	126396	10.3839	1.41541	126408
8.6e-06	126435	10.3839	1.41527	126447
8.8e-06	126463	10.3839	1.41625	126475
9e-06	126416	10.3839	1.4151	126428
9.2e-06	126470	10.3839	1.41619	126482
9.4e-06	126411	10.3839	1.41504	126423
9.6e-06	126439	10.3839	1.41627	126451
9.8e-06	126473	10.3839	1.41634	126485
1e-05	126383	10.3839	1.41521	126395
1.2e-05	126433	10.3839	1.41571	126445
1.4e-05	126446	10.3839	1.41574	126458
1.6e-05	126404	10.3839	1.41565	126416
1.8e-05	126408	10.3839	1.41549	126420
2e-05	126410	10.3839	1.41591	126422
2.2e-05	126453	10.3839	1.41549	126465
2.4e-05	126408	10.3839	1.41548	126420
2.6e-05	126425	10.3839	1.41619	126436
2.8e-05	126440	10.3839	1.41559	126452
3e-05	126438	10.3839	1.41576	126450
3.2e-05	126423	10.3839	1.41571	126435
3.4e-05	126431	10.3839	1.4156	126443
3.6e-05	126447	10.3839	1.4159	126459
3.8e-05	126415	10.3839	1.4157	126427
4e-05	126476	10.3839	1.4155	126487
4.2e-05	126411	10.3839	1.41512	126422
4.4e-05	126374	10.3839	1.41506	126386
4.6e-05	126422	10.3839	1.41567	126434
4.8e-05	126425	10.3839	1.41578	126437
5e-05	126470	10.3839	1.41595	126482
5.2e-05	126469	10.3839	1.41572	126481
5.4e-05	126447	10.3839	1.41614	126459
5.6e-05	126371	10.3839	1.41581	126382
5.8e-05	126398	10.3839	1.41549	126410
6e-05	126377	10.3839	1.41526	126389
6.2e-05	126448	10.3839	1.41567	126460
6.4e-05	126422	10.3839	1.41564	126433
6.6e-05	126415	10.3839	1.4156	126427
6.8e-05	126469	10.3839	1.41583	126481
7e-05	126442	10.3839	1.41573	126454
7.2e-05	126438	10.3839	1.41563	126450
7.4e-05	126470	10.3839	1.41604	126482
7.6e-05	126446	10.3839	1.41616	126457
7.8e-05	126447	10.3839	1.41578	126459
8e-05	126424	10.3839	1.41557	126435
8.2e-05	126431	10.3839	1.41585	126443
8.4e-05	126444	10.3839	1.41545	126456
8.6e-05	126408	10.3839	1.41563	126420
8.8e-05	126445	10.3839	1.41572	126457
9e-05	126424	10.3839	1.41595	126436
9.2e-05	126418	10.3839	1.41497	126430
9.4e-05	126449	10.3839	1.41569	126461
9.6e-05	126437	10.3839	1.41577	126449
9.8e-05	126414	10.3839	1.41555	126425
0.0001	126421	10.3839	1.41572	126433
0.00012	126381	10.3839	1.41556	126393
0.00014	126439	10.3839	1.41556	126450
0.00016	126481	10.3839	1.41686	126493
0.00018	126451	10.3839	1.4157	126462
0.0002	126402	10.3839	1.4157	126413
0.00022	126419	10.3839	1.41531	126431
0.00024	126401	10.3839	1.41487	126413
0.00026	126433	10.3839	1.41572	126445
0.00028	126434	10.3839	1.41578	126446
0.0003	126466	10.3839	1.41582	126478
0.00032	126496	10.3839	1.41579	126508
0.00034	126405	10.3839	1.41522	126417
0.00036	126428	10.3839	1.4157	126440
0.00038	126449	10.3839	1.41576	126460
0.0004	126471	10.3839	1.41571	126483
0.00042	126407	10.3839	1.41521	126419
0.00044	126427	10.3839	1.41576	126439
0.00046	126450	10.3839	1.41566	126462
0.00048	126419	10.3839	1.41563	126430
0.0005	126443	10.3839	1.41575	126455
0.00052	126467	10.3839	1.41607	126479
0.00054	126436	10.3839	1.41542	126448
0.00056	126449	10.3839	1.41577	126461
0.00058	126453	10.3839	1.41563	126465
0.0006	126455	10.3839	1.41593	126467
0.00062	126401	10.3839	1.41576	126413
0.00064	126412	10.3839	1.41521	126424
0.00066	126427	10.3839	1.41567	126439
0.00068	126401	10.3839	1.4155	126413
0.0007	126401	10.3839	1.41534	126413
0.00072	126390	10.3839	1.41553	126402
0.00074	126402	10.3839	1.41513	126414
0.00076	126431	10.3839	1.41572	126443
0.00078	126428	10.3839	1.4155	126440
0.0008	126434	10.3839	1.41534	126446
0.00082	126371	10.3839	1.41545	126383
0.00084	126429	10.3839	1.41518	126440
0.00086	126435	10.3839	1.41571	126447
0.00088	126445	10.3839	1.41566	126457
0.0009	126407	10.3839	1.4155	126419
0.00092	126393	10.3839	1.41551	126405
0.00094	126413	10.3839	1.41541	126425
0.00096	126443	10.3839	1.41564	126455
0.00098	126427	10.3839	1.41564	126439
0.001	126446	10.3839	1.41583	126458
0.0012	126438	10.3839	1.41579	126450
0.0014	126372	10.3839	1.41569	126384
