# Supplementary material for: Quantitative prediction of rate constants and its application to organic emitters
Source: Nat Commun. 2024 Jun 3;15:4723. doi: 10.1038/s41467-024-49069-4 (PMC11148104; doi:10.1038/s41467-024-49069-4)
Supplement: Supplementary file 3 — Source Data [file 41467_2024_49069_MOESM3_ESM.zip › SourceData/BNSS/SourceDataFile_Fig2k.xlsx]

## Sheet: Sheet1
Time	ktoRISC(T1)	ktoRISC(T2)	ktoRISC
0	--	--	--
5e-13	1208.28	100948000	100949000
1e-12	1434.79	71317600	71319000
1.5e-12	1575.57	52903200	52904800
2e-12	1655.28	42475500	42477200
2.5e-12	1709.27	35413800	35415500
3e-12	1747.69	30388400	30390100
3.5e-12	1776.52	26616800	26618600
4e-12	1798.93	23685100	23686900
4.5e-12	1816.87	21339400	21341200
5e-12	1831.55	19418000	19419800
5.5e-12	1843.77	17819900	17821800
6e-12	1854.11	16467300	16469200
6.5e-12	1862.98	15307700	15309500
7e-12	1870.67	14300800	14302700
7.5e-12	1877.4	13421200	13423000
8e-12	1883.33	12644900	12646800
8.5e-12	1888.61	11954800	11956700
9e-12	1893.33	11337200	11339100
9.5e-12	1897.58	10781400	10783300
1e-11	1901.4	10282200	10284100
1.25e-11	1916.17	8.349e+06	8.35092e+06
1.5e-11	1926.2	7.03757e+06	7.0395e+06
1.7e-11	1932.14	6.25982e+06	6.26176e+06
1.9e-11	1936.88	5.64101e+06	5.64295e+06
2.1e-11	1940.73	5.13694e+06	5.13888e+06
2.3e-11	1943.92	4.71941e+06	4.72135e+06
2.5e-11	1946.61	4.36755e+06	4.3695e+06
2.7e-11	1948.91	4.06691e+06	4.06886e+06
2.9e-11	1950.9	3.80612e+06	3.80807e+06
3.15e-11	1953.04	3.52619e+06	3.52815e+06
3.4e-11	1954.87	3.28746e+06	3.28942e+06
3.65e-11	1956.45	3.08076e+06	3.08272e+06
3.9e-11	1957.83	2.90042e+06	2.90238e+06
4.15e-11	1959.04	2.7414e+06	2.74336e+06
4.4e-11	1960.12	2.60007e+06	2.60203e+06
4.65e-11	1961.09	2.47393e+06	2.4759e+06
4.9e-11	1961.95	2.36067e+06	2.36263e+06
5.15e-11	1962.74	2.25771e+06	2.25967e+06
5.4e-11	1963.44	2.16578e+06	2.16775e+06
5.65e-11	1964.1	2.07967e+06	2.08163e+06
5.9e-11	1964.69	2.00249e+06	2.00446e+06
6.15e-11	1965.25	1.93005e+06	1.93201e+06
6.4e-11	1965.75	1.86449e+06	1.86645e+06
6.65e-11	1966.21	1.80373e+06	1.8057e+06
6.9e-11	1966.64	1.74726e+06	1.74923e+06
7.15e-11	1967.04	1.69465e+06	1.69661e+06
7.4e-11	1967.42	1.64568e+06	1.64765e+06
7.65e-11	1967.78	1.59861e+06	1.60057e+06
7.9e-11	1968.1	1.55651e+06	1.55848e+06
8.15e-11	1968.41	1.51594e+06	1.5179e+06
8.4e-11	1968.7	1.47757e+06	1.47954e+06
8.65e-11	1968.98	1.44153e+06	1.4435e+06
8.9e-11	1969.24	1.40748e+06	1.40945e+06
9.15e-11	1969.49	1.37525e+06	1.37722e+06
9.4e-11	1969.71	1.34544e+06	1.34741e+06
9.65e-11	1969.94	1.31627e+06	1.31824e+06
9.9e-11	1970.14	1.28936e+06	1.29133e+06
1.195e-10	1971.53	1.10805e+06	1.11003e+06
1.4e-10	1972.51	979293	981265
1.605e-10	1973.25	883581	885555
1.81e-10	1973.81	809599	811573
2.015e-10	1974.26	750951	752926
2.22e-10	1974.63	702603	704578
2.425e-10	1974.93	663228	665203
2.63e-10	1975.19	628909	630884
2.835e-10	1975.41	600249	602224
3.04e-10	1975.6	575192	577167
3.245e-10	1975.77	553292	555268
3.45e-10	1975.92	534168	536144
3.655e-10	1976.05	517197	519173
3.86e-10	1976.16	501821	503797
4.065e-10	1976.27	488075	490051
4.27e-10	1976.36	475727	477704
4.475e-10	1976.45	464588	466565
4.675e-10	1976.53	454318	456295
4.875e-10	1976.6	445262	447239
5.075e-10	1976.66	436710	438687
5.275e-10	1976.72	428878	430855
5.475e-10	1976.78	421645	423621
5.675e-10	1976.83	414991	416967
5.875e-10	1976.88	408765	410742
6.075e-10	1976.92	402669	404646
6.275e-10	1976.96	397284	399261
6.475e-10	1977	392187	394164
6.675e-10	1977.04	387356	389333
6.875e-10	1977.08	382552	384529
7.075e-10	1977.11	378298	380276
7.275e-10	1977.14	374244	376221
7.475e-10	1977.17	370668	372645
7.675e-10	1977.2	366764	368741
7.875e-10	1977.22	363500	365477
8.075e-10	1977.25	360180	362157
8.275e-10	1977.27	356995	358972
8.475e-10	1977.29	354188	356166
8.675e-10	1977.32	351062	353040
8.875e-10	1977.34	348471	350448
9.075e-10	1977.35	346032	348010
9.275e-10	1977.37	343451	345428
9.48e-10	1977.39	340960	342937
9.685e-10	1977.41	338554	340532
9.89e-10	1977.43	336441	338419
1.19e-09	1977.56	318853	320830
1.39e-09	1977.66	306400	308378
1.59e-09	1977.73	297172	299150
1.791e-09	1977.78	290011	291989
1.991e-09	1977.83	284430	286408
2.191e-09	1977.86	279918	281895
2.391e-09	1977.89	276236	278214
2.591e-09	1977.91	273208	275186
2.791e-09	1977.93	270552	272530
2.991e-09	1977.95	268277	270255
3.191e-09	1977.96	266399	268377
3.391e-09	1977.98	264792	266770
3.591e-09	1977.99	263424	265402
3.791e-09	1978	262125	264103
3.992e-09	1978	261023	263001
4.192e-09	1978.01	260032	262010
4.393e-09	1978.02	259142	261120
4.593e-09	1978.02	258412	260390
4.793e-09	1978.03	257700	259678
4.994e-09	1978.03	257133	259111
5.194e-09	1978.04	256513	258492
5.395e-09	1978.04	256030	258008
5.595e-09	1978.05	255616	257594
5.796e-09	1978.05	255206	257184
5.996e-09	1978.05	254862	256840
6.197e-09	1978.05	254520	256498
6.397e-09	1978.06	254241	256219
6.598e-09	1978.06	253962	255940
6.798e-09	1978.06	253745	255723
6.999e-09	1978.06	253527	255505
7.199e-09	1978.06	253310	255288
7.4e-09	1978.06	253152	255130
7.6e-09	1978.07	252992	254970
7.8e-09	1978.07	252833	254811
8e-09	1978.07	252731	254709
8.2e-09	1978.07	252629	254607
8.4e-09	1978.07	252468	254446
8.6e-09	1978.07	252364	254342
8.8e-09	1978.07	252260	254238
9e-09	1978.07	252155	254133
9.2e-09	1978.07	252107	254085
9.4e-09	1978.07	252058	254036
9.6e-09	1978.07	252009	253987
9.8e-09	1978.07	251902	253880
1.18e-08	1978.08	251495	253474
1.38e-08	1978.08	251402	253380
1.58e-08	1978.08	251353	253331
1.78e-08	1978.08	251354	253332
1.98e-08	1978.08	251297	253275
2.18e-08	1978.08	251295	253273
2.38e-08	1978.08	251294	253272
2.58e-08	1978.08	251292	253270
2.78e-08	1978.08	251290	253268
2.98e-08	1978.08	251289	253267
3.18e-08	1978.08	251230	253208
3.38e-08	1978.08	251284	253262
3.58e-08	1978.08	251282	253260
3.78e-08	1978.08	251280	253258
3.98e-08	1978.08	251279	253257
4.18e-08	1978.08	251275	253254
4.38e-08	1978.08	251274	253252
4.58e-08	1978.08	251272	253250
4.78e-08	1978.08	251270	253249
4.98e-08	1978.08	251325	253303
5.18e-08	1978.08	251265	253244
5.38e-08	1978.08	251264	253242
5.58e-08	1978.08	251262	253240
5.78e-08	1978.08	251316	253294
5.98e-08	1978.08	251257	253235
6.18e-08	1978.08	251255	253234
6.38e-08	1978.08	251254	253232
6.58e-08	1978.08	251308	253286
6.78e-08	1978.08	251306	253285
6.98e-08	1978.08	251247	253225
7.18e-08	1978.08	251245	253224
7.38e-08	1978.08	251300	253278
7.58e-08	1978.08	251298	253276
7.78e-08	1978.08	251296	253275
7.98e-08	1978.08	251237	253215
8.18e-08	1978.08	251291	253270
8.38e-08	1978.08	251290	253268
8.58e-08	1978.08	251288	253266
8.78e-08	1978.08	251286	253265
8.98e-08	1978.08	251283	253261
9.18e-08	1978.08	251281	253260
9.38e-08	1978.08	251280	253258
9.58e-08	1978.08	251278	253256
9.78e-08	1978.08	251333	253311
9.98e-08	1978.08	251273	253251
1.198e-07	1978.08	251253	253231
1.398e-07	1978.08	251233	253211
1.598e-07	1978.08	251269	253247
1.798e-07	1978.08	251249	253227
1.998e-07	1978.08	251287	253265
2.198e-07	1978.08	251324	253302
2.398e-07	1978.08	251304	253282
2.598e-07	1978.08	251283	253261
2.798e-07	1978.08	251263	253241
2.998e-07	1978.08	251301	253279
3.198e-07	1978.08	251281	253259
3.398e-07	1978.08	251260	253238
3.598e-07	1978.08	251299	253277
3.798e-07	1978.08	251278	253257
3.998e-07	1978.08	251318	253296
4.198e-07	1978.08	251297	253275
4.398e-07	1978.08	251337	253315
4.598e-07	1978.08	251257	253235
4.798e-07	1978.08	251297	253275
4.998e-07	1978.08	251275	253253
5.198e-07	1978.08	251315	253294
5.398e-07	1978.08	251296	253274
5.598e-07	1978.08	251275	253253
5.798e-07	1978.08	251255	253233
5.998e-07	1978.08	251296	253274
6.198e-07	1978.08	251274	253252
6.398e-07	1978.08	251254	253232
6.598e-07	1978.08	251295	253273
6.798e-07	1978.08	251275	253253
6.998e-07	1978.08	251255	253233
7.198e-07	1978.08	251296	253274
7.398e-07	1978.08	251276	253254
7.598e-07	1978.08	251318	253296
7.798e-07	1978.08	251298	253276
7.998e-07	1978.08	251277	253256
8.198e-07	1978.08	251257	253235
8.398e-07	1978.08	251237	253215
8.598e-07	1978.08	251279	253257
8.798e-07	1978.08	251323	253301
8.998e-07	1978.08	251302	253280
9.198e-07	1978.08	251282	253260
9.398e-07	1978.08	251261	253239
9.598e-07	1978.08	251306	253284
9.798e-07	1978.08	251285	253263
9.998e-07	1978.08	251264	253242
1.2e-06	1978.08	251323	253301
1.4e-06	1978.08	251322	253300
1.6e-06	1978.08	251327	253305
1.8e-06	1978.08	251266	253244
2e-06	1978.08	251280	253259
2.2e-06	1978.08	251227	253206
2.4e-06	1978.08	251333	253311
2.6e-06	1978.08	251288	253266
2.8e-06	1978.08	251248	253226
3e-06	1978.08	251296	253275
3.2e-06	1978.08	251264	253242
3.4e-06	1978.08	251238	253216
3.6e-06	1978.08	251216	253194
3.8e-06	1978.08	251292	253270
4e-06	1978.08	251282	253260
4.2e-06	1978.08	251277	253255
4.4e-06	1978.08	251278	253256
4.6e-06	1978.08	251285	253263
4.8e-06	1978.08	251295	253274
5e-06	1978.08	251313	253291
5.2e-06	1978.08	251225	253203
5.4e-06	1978.08	251373	253351
5.6e-06	1978.08	251292	253270
5.8e-06	1978.08	251210	253188
6e-06	1978.08	251390	253368
6.2e-06	1978.08	251317	253295
6.4e-06	1978.08	251249	253227
6.6e-06	1978.08	251323	253301
6.8e-06	1978.08	251406	253384
7e-06	1978.08	251352	253330
7.2e-06	1978.08	251298	253276
7.4e-06	1978.08	251251	253229
7.6e-06	1978.08	251365	253343
7.8e-06	1978.08	251327	253305
8e-06	1978.08	251291	253270
8.2e-06	1978.08	251259	253237
8.4e-06	1978.08	251236	253214
8.6e-06	1978.08	251211	253189
8.8e-06	1978.08	251383	253362
9e-06	1978.08	251180	253158
9.2e-06	1978.08	251373	253351
9.4e-06	1978.08	251170	253148
9.6e-06	1978.08	251387	253365
9.8e-06	1978.08	251400	253378
1e-05	1978.08	251199	253177
1.2e-05	1978.08	251288	253266
1.4e-05	1978.08	251293	253271
1.6e-05	1978.08	251278	253256
1.8e-05	1978.08	251249	253227
2e-05	1978.08	251324	253303
2.2e-05	1978.08	251249	253227
2.4e-05	1978.08	251246	253225
2.6e-05	1978.08	251374	253352
2.8e-05	1978.08	251268	253246
3e-05	1978.08	251297	253275
3.2e-05	1978.08	251288	253266
3.4e-05	1978.08	251268	253246
3.6e-05	1978.08	251322	253300
3.8e-05	1978.08	251286	253264
4e-05	1978.08	251251	253229
4.2e-05	1978.08	251184	253162
4.4e-05	1978.08	251173	253151
4.6e-05	1978.08	251281	253259
4.8e-05	1978.08	251300	253278
5e-05	1978.08	251331	253309
5.2e-05	1978.08	251289	253267
5.4e-05	1978.08	251365	253343
5.6e-05	1978.08	251306	253284
5.8e-05	1978.08	251249	253227
6e-05	1978.08	251208	253186
6.2e-05	1978.08	251281	253259
6.4e-05	1978.08	251275	253253
6.6e-05	1978.08	251269	253247
6.8e-05	1978.08	251309	253287
7e-05	1978.08	251291	253269
7.2e-05	1978.08	251274	253252
7.4e-05	1978.08	251346	253325
7.6e-05	1978.08	251368	253346
7.8e-05	1978.08	251300	253278
8e-05	1978.08	251263	253241
8.2e-05	1978.08	251313	253291
8.4e-05	1978.08	251241	253219
8.6e-05	1978.08	251274	253252
8.8e-05	1978.08	251290	253268
9e-05	1978.08	251330	253308
9.2e-05	1978.08	251156	253134
9.4e-05	1978.08	251284	253262
9.6e-05	1978.08	251299	253277
9.8e-05	1978.08	251260	253238
0.0001	1978.08	251290	253268
0.00012	1978.08	251261	253240
0.00014	1978.08	251262	253240
0.00016	1978.08	251492	253470
0.00018	1978.08	251287	253265
0.0002	1978.08	251286	253264
0.00022	1978.08	251217	253195
0.00024	1978.08	251139	253117
0.00026	1978.08	251291	253269
0.00028	1978.08	251300	253278
0.0003	1978.08	251307	253285
0.00032	1978.08	251303	253281
0.00034	1978.08	251200	253179
0.00036	1978.08	251287	253265
0.00038	1978.08	251297	253275
0.0004	1978.08	251288	253266
0.00042	1978.08	251200	253178
0.00044	1978.08	251297	253275
0.00046	1978.08	251279	253257
0.00048	1978.08	251274	253252
0.0005	1978.08	251294	253272
0.00052	1978.08	251352	253330
0.00054	1978.08	251237	253215
0.00056	1978.08	251299	253277
0.00058	1978.08	251275	253253
0.0006	1978.08	251328	253306
0.00062	1978.08	251296	253274
0.00064	1978.08	251200	253178
0.00066	1978.08	251282	253260
0.00068	1978.08	251251	253229
0.0007	1978.08	251222	253201
0.00072	1978.08	251257	253235
0.00074	1978.08	251184	253162
0.00076	1978.08	251290	253268
0.00078	1978.08	251251	253229
0.0008	1978.08	251222	253200
0.00082	1978.08	251242	253220
0.00084	1978.08	251194	253172
0.00086	1978.08	251289	253267
0.00088	1978.08	251280	253258
0.0009	1978.08	251250	253228
0.00092	1978.08	251253	253231
0.00094	1978.08	251234	253212
0.00096	1978.08	251276	253254
0.00098	1978.08	251275	253253
0.001	1978.08	251309	253287
0.0012	1978.08	251303	253281
0.0014	1978.08	251285	253263
