# Supplementary material for: Quantitative prediction of rate constants and its application to organic emitters
Source: Nat Commun. 2024 Jun 3;15:4723. doi: 10.1038/s41467-024-49069-4 (PMC11148104; doi:10.1038/s41467-024-49069-4)
Supplement: Supplementary file 3 — Source Data [file 41467_2024_49069_MOESM3_ESM.zip › SourceData/BNTeTe/SourceDataFile_Fig3j.xlsx]

## Sheet: Sheet1
Time	ktoRISC(T1)	ktoRISC(T2)	ktoRISC
0	--	--	--
1e-14	878012	10550600000	10551500000
2e-14	891989	10479800000	10480700000
3e-14	906054	10408500000	10409400000
4e-14	920049	10337600000	10338500000
5e-14	933908	10267400000	10268300000
6e-14	947663	10197700000	10198600000
7e-14	961156	10129300000	10130200000
8e-14	974494	10061700000	10062700000
9e-14	987867	9993920000	9994900000
1e-13	1.00113e+06	9926710000	9927720000
1.3e-13	1.03975e+06	9731010000	9732050000
1.5e-13	1.06531e+06	9601480000	9602550000
1.7e-13	1.09004e+06	9476150000	9477240000
1.9e-13	1.11448e+06	9352310000	9353420000
2.1e-13	1.13852e+06	9230450000	9231590000
2.4e-13	1.17365e+06	9052450000	9053620000
2.6e-13	1.19672e+06	8935520000	8936720000
2.8e-13	1.21891e+06	8823070000	8824280000
3e-13	1.24159e+06	8708160000	8709400000
3.2e-13	1.26345e+06	8597360000	8598620000
3.4e-13	1.28448e+06	8490810000	8492100000
3.6e-13	1.30567e+06	8383440000	8384750000
3.8e-13	1.3261e+06	8279910000	8281230000
4e-13	1.34626e+06	8177760000	8179110000
4.2e-13	1.36664e+06	8074470000	8075830000
4.4e-13	1.38621e+06	7975260000	7976650000
4.7e-13	1.41463e+06	7831270000	7832680000
5e-13	1.4428e+06	7688510000	7689950000
5.3e-13	1.47038e+06	7548740000	7550210000
5.6e-13	1.49704e+06	7413650000	7415150000
5.9e-13	1.52293e+06	7282440000	7283970000
6.2e-13	1.54815e+06	7154630000	7156180000
6.5e-13	1.57282e+06	7029620000	7031200000
6.8e-13	1.59697e+06	6907240000	6908840000
7.1e-13	1.62037e+06	6788670000	6790290000
7.4e-13	1.64344e+06	6671760000	6673400000
7.7e-13	1.66558e+06	6559560000	6561230000
8e-13	1.68752e+06	6448390000	6450070000
8.3e-13	1.70898e+06	6339640000	6341350000
8.6e-13	1.72948e+06	6235720000	6237450000
8.9e-13	1.74964e+06	6133580000	6135330000
9.1e-13	1.76301e+06	6065850000	6067610000
9.4e-13	1.78248e+06	5967140000	5968930000
9.7e-13	1.80124e+06	5872110000	5873910000
1e-12	1.81978e+06	5778150000	5779970000
1.21e-12	1.93777e+06	5180210000	5182150000
1.42e-12	2.038e+06	4672320000	4674350000
1.63e-12	2.12355e+06	4238760000	4240890000
1.84e-12	2.19695e+06	3866830000	3869020000
2.04e-12	2.25744e+06	3560280000	3562530000
2.24e-12	2.31073e+06	3290230000	3292540000
2.44e-12	2.35698e+06	3055850000	3058210000
2.64e-12	2.3979e+06	2848450000	2850850000
2.84e-12	2.43406e+06	2665220000	2667660000
3.04e-12	2.46642e+06	2501270000	2503730000
3.24e-12	2.4953e+06	2354900000	2357400000
3.44e-12	2.52121e+06	2223590000	2226110000
3.64e-12	2.54471e+06	2104500000	2107050000
3.84e-12	2.56583e+06	1997460000	2000030000
4.04e-12	2.585e+06	1900340000	1902930000
4.24e-12	2.60248e+06	1811740000	1814340000
4.44e-12	2.61842e+06	1730990000	1733610000
4.64e-12	2.63309e+06	1656640000	1659270000
4.84e-12	2.64655e+06	1588420000	1591060000
5.04e-12	2.65906e+06	1525010000	1527670000
5.24e-12	2.67055e+06	1466800000	1469470000
5.44e-12	2.68121e+06	1412780000	1415460000
5.64e-12	2.69121e+06	1362130000	1364820000
5.84e-12	2.70046e+06	1315240000	1317940000
6.04e-12	2.70918e+06	1271040000	1273750000
6.24e-12	2.71729e+06	1229960000	1232680000
6.44e-12	2.72491e+06	1191340000	1194070000
6.64e-12	2.73208e+06	1154990000	1157720000
6.84e-12	2.73879e+06	1121020000	1123760000
7.04e-12	2.74518e+06	1088630000	1091370000
7.24e-12	2.75122e+06	1057980000	1060730000
7.44e-12	2.75695e+06	1028950000	1031700000
7.64e-12	2.76229e+06	1001890000	1004650000
7.84e-12	2.76742e+06	975891000	978658000
8.04e-12	2.77231e+06	951148000	953920000
8.24e-12	2.77696e+06	927572000	930349000
8.44e-12	2.7814e+06	905083000	907865000
8.64e-12	2.78558e+06	883864000	886650000
8.84e-12	2.78961e+06	863482000	866272000
9.04e-12	2.79346e+06	843972000	846766000
9.24e-12	2.79714e+06	825279000	828076000
9.44e-12	2.80064e+06	807590000	810391000
9.64e-12	2.80403e+06	790379000	793183000
9.84e-12	2.80729e+06	773847000	776654000
1.184e-11	2.83366e+06	640229000	643063000
1.384e-11	2.85244e+06	545079000	547931000
1.585e-11	2.86652e+06	473720000	476586000
1.786e-11	2.87742e+06	418468000	421346000
1.987e-11	2.88614e+06	374290000	377176000
2.188e-11	2.89324e+06	338303000	341197000
2.389e-11	2.89918e+06	308205000	311104000
2.59e-11	2.90415e+06	283026000	285930000
2.791e-11	2.90844e+06	261269000	264178000
2.992e-11	2.91213e+06	242565000	245477000
3.192e-11	2.91534e+06	226327000	229242000
3.392e-11	2.91818e+06	211929000	214848000
3.592e-11	2.9207e+06	199170000	202091000
3.792e-11	2.92295e+06	187764000	190687000
3.992e-11	2.92497e+06	177528000	180453000
4.192e-11	2.92679e+06	168282000	171209000
4.392e-11	2.92846e+06	159836000	162764000
4.592e-11	2.92998e+06	152147000	155077000
4.792e-11	2.93136e+06	145123000	148054000
4.992e-11	2.93264e+06	138630000	141563000
5.192e-11	2.93381e+06	132708000	135642000
5.392e-11	2.93491e+06	127154000	130089000
5.592e-11	2.93592e+06	122016000	124952000
5.792e-11	2.93686e+06	117258000	120195000
5.993e-11	2.93774e+06	112797000	115735000
6.194e-11	2.93857e+06	108607000	111545000
6.395e-11	2.93934e+06	104706000	107645000
6.596e-11	2.94006e+06	101055000	103995000
6.797e-11	2.94074e+06	97618800	100560000
6.998e-11	2.94137e+06	94392600	97333900
7.199e-11	2.94198e+06	91332700	94274700
7.4e-11	2.94256e+06	88403100	91345600
7.601e-11	2.94309e+06	85678000	88621100
7.802e-11	2.94361e+06	83082500	86026100
8.003e-11	2.94409e+06	80644200	83588200
8.204e-11	2.94454e+06	78335100	81279600
8.405e-11	2.94498e+06	76108600	79053600
8.606e-11	2.9454e+06	73977800	76923200
8.807e-11	2.9458e+06	71970700	74916500
9.008e-11	2.94618e+06	70046000	72992100
9.209e-11	2.94653e+06	68247000	71193500
9.41e-11	2.94688e+06	66470400	69417300
9.611e-11	2.94721e+06	64794100	67741300
9.812e-11	2.94753e+06	63180700	66128200
1.181e-10	2.95008e+06	50275700	53225700
1.381e-10	2.95185e+06	41295500	44247300
1.581e-10	2.95315e+06	34715900	37669000
1.781e-10	2.95413e+06	29722500	32676700
1.981e-10	2.9549e+06	25861200	28816100
2.181e-10	2.95551e+06	22773000	25728500
2.381e-10	2.95599e+06	20319700	23275700
2.581e-10	2.95639e+06	18290800	21247200
2.781e-10	2.95672e+06	16626300	19583000
2.982e-10	2.95699e+06	15243900	18200900
3.182e-10	2.95722e+06	14085700	17042900
3.382e-10	2.95741e+06	13111400	16068800
3.582e-10	2.95758e+06	12284000	15241600
3.782e-10	2.95771e+06	11583000	14540700
3.982e-10	2.95783e+06	10983100	13941000
4.182e-10	2.95793e+06	10469100	13427000
4.382e-10	2.95802e+06	10029000	12987000
4.582e-10	2.9581e+06	9.65078e+06	12608900
4.782e-10	2.95816e+06	9.32468e+06	12282800
4.983e-10	2.95822e+06	9.04211e+06	12000300
5.183e-10	2.95826e+06	8.7996e+06	11757900
5.383e-10	2.95831e+06	8.58783e+06	11546100
5.583e-10	2.95834e+06	8.4061e+06	11364400
5.783e-10	2.95837e+06	8.2473e+06	11205700
5.983e-10	2.9584e+06	8.11034e+06	11068700
6.183e-10	2.95842e+06	7.99087e+06	10949300
6.383e-10	2.95844e+06	7.88709e+06	10845500
6.583e-10	2.95846e+06	7.79639e+06	10754800
6.783e-10	2.95848e+06	7.71708e+06	10675600
6.984e-10	2.95849e+06	7.64906e+06	10607600
7.184e-10	2.9585e+06	7.59067e+06	10549200
7.384e-10	2.95851e+06	7.53713e+06	10495600
7.584e-10	2.95852e+06	7.49154e+06	10450100
7.784e-10	2.95853e+06	7.45387e+06	10412400
7.984e-10	2.95854e+06	7.4186e+06	10377100
8.184e-10	2.95854e+06	7.38964e+06	10348200
8.384e-10	2.95855e+06	7.36304e+06	10321600
8.584e-10	2.95855e+06	7.3404e+06	10299000
8.784e-10	2.95856e+06	7.32088e+06	10279400
8.985e-10	2.95856e+06	7.30293e+06	10261500
9.185e-10	2.95856e+06	7.28812e+06	10246700
9.385e-10	2.95856e+06	7.27409e+06	10232700
9.585e-10	2.95857e+06	7.26318e+06	10221700
9.785e-10	2.95857e+06	7.25385e+06	10212400
9.985e-10	2.95857e+06	7.24527e+06	10203800
1.198e-09	2.95858e+06	7.20017e+06	10158700
1.398e-09	2.95858e+06	7.18848e+06	10147100
1.598e-09	2.95858e+06	7.18536e+06	10143900
1.798e-09	2.95858e+06	7.18455e+06	10143100
1.998e-09	2.95858e+06	7.18529e+06	10143900
2.198e-09	2.95858e+06	7.18373e+06	10142300
2.399e-09	2.95858e+06	7.18448e+06	10143100
2.599e-09	2.95858e+06	7.18523e+06	10143800
2.799e-09	2.95858e+06	7.18442e+06	10143000
2.999e-09	2.95858e+06	7.18442e+06	10143000
3.199e-09	2.95858e+06	7.18516e+06	10143700
3.399e-09	2.95858e+06	7.18435e+06	10142900
3.599e-09	2.95858e+06	7.1851e+06	10143700
3.799e-09	2.95858e+06	7.1851e+06	10143700
3.999e-09	2.95858e+06	7.18429e+06	10142900
4.199e-09	2.95858e+06	7.18504e+06	10143600
4.399e-09	2.95858e+06	7.18422e+06	10142800
4.599e-09	2.95858e+06	7.18422e+06	10142800
4.799e-09	2.95858e+06	7.18497e+06	10143600
4.999e-09	2.95858e+06	7.18416e+06	10142700
5.199e-09	2.95858e+06	7.18491e+06	10143500
5.399e-09	2.95858e+06	7.18565e+06	10144200
5.599e-09	2.95858e+06	7.18409e+06	10142700
5.799e-09	2.95858e+06	7.18484e+06	10143400
5.999e-09	2.95858e+06	7.18559e+06	10144200
6.199e-09	2.95858e+06	7.18478e+06	10143400
6.399e-09	2.95858e+06	7.18478e+06	10143400
6.599e-09	2.95858e+06	7.18396e+06	10142500
6.799e-09	2.95858e+06	7.18471e+06	10143300
6.999e-09	2.95858e+06	7.18546e+06	10144000
7.199e-09	2.95858e+06	7.18389e+06	10142500
7.399e-09	2.95858e+06	7.18464e+06	10143200
7.599e-09	2.95858e+06	7.1854e+06	10144000
7.799e-09	2.95858e+06	7.18458e+06	10143200
7.999e-09	2.95858e+06	7.18458e+06	10143200
8.199e-09	2.95858e+06	7.18533e+06	10143900
8.399e-09	2.95858e+06	7.18451e+06	10143100
8.599e-09	2.95858e+06	7.18527e+06	10143800
8.799e-09	2.95858e+06	7.1837e+06	10142300
8.999e-09	2.95858e+06	7.18445e+06	10143000
9.199e-09	2.95858e+06	7.1852e+06	10143800
9.399e-09	2.95858e+06	7.18438e+06	10143000
9.599e-09	2.95858e+06	7.18438e+06	10143000
9.799e-09	2.95858e+06	7.18514e+06	10143700
9.999e-09	2.95858e+06	7.18432e+06	10142900
1.2e-08	2.95858e+06	7.18487e+06	10143500
1.4e-08	2.95858e+06	7.18461e+06	10143200
1.6e-08	2.95858e+06	7.18517e+06	10143800
1.8e-08	2.95858e+06	7.18491e+06	10143500
2e-08	2.95858e+06	7.18389e+06	10142500
2.2e-08	2.95858e+06	7.18521e+06	10143800
2.4e-08	2.95858e+06	7.18419e+06	10142800
2.6e-08	2.95858e+06	7.1855e+06	10144100
2.8e-08	2.95858e+06	7.18449e+06	10143100
3e-08	2.95858e+06	7.18422e+06	10142800
3.2e-08	2.95858e+06	7.18478e+06	10143400
3.4e-08	2.95858e+06	7.18452e+06	10143100
3.6e-08	2.95858e+06	7.18508e+06	10143700
3.8e-08	2.95858e+06	7.18482e+06	10143400
4e-08	2.95858e+06	7.18538e+06	10144000
4.2e-08	2.95858e+06	7.18512e+06	10143700
4.4e-08	2.95858e+06	7.18409e+06	10142700
4.6e-08	2.95858e+06	7.18465e+06	10143200
4.8e-08	2.95858e+06	7.18439e+06	10143000
5e-08	2.95858e+06	7.18495e+06	10143500
5.2e-08	2.95858e+06	7.18469e+06	10143300
5.4e-08	2.95858e+06	7.18525e+06	10143800
5.6e-08	2.95858e+06	7.18422e+06	10142800
5.8e-08	2.95858e+06	7.18556e+06	10144100
6e-08	2.95858e+06	7.18452e+06	10143100
6.2e-08	2.95858e+06	7.18586e+06	10144400
6.4e-08	2.95858e+06	7.18482e+06	10143400
6.6e-08	2.95858e+06	7.18379e+06	10142400
6.8e-08	2.95858e+06	7.18513e+06	10143700
7e-08	2.95858e+06	7.18409e+06	10142700
7.2e-08	2.95858e+06	7.18466e+06	10143200
7.4e-08	2.95858e+06	7.18439e+06	10143000
7.6e-08	2.95858e+06	7.18496e+06	10143500
7.8e-08	2.95858e+06	7.18392e+06	10142500
8e-08	2.95858e+06	7.18527e+06	10143800
8.2e-08	2.95858e+06	7.18423e+06	10142800
8.4e-08	2.95858e+06	7.1848e+06	10143400
8.6e-08	2.95858e+06	7.18453e+06	10143100
8.8e-08	2.95858e+06	7.1851e+06	10143700
9e-08	2.95858e+06	7.18406e+06	10142600
9.2e-08	2.95858e+06	7.18463e+06	10143200
9.4e-08	2.95858e+06	7.18436e+06	10142900
9.6e-08	2.95858e+06	7.18494e+06	10143500
9.8e-08	2.95858e+06	7.18389e+06	10142500
1e-07	2.95858e+06	7.18524e+06	10143800
1.2e-07	2.95858e+06	7.18443e+06	10143000
1.4e-07	2.95858e+06	7.18526e+06	10143800
1.6e-07	2.95858e+06	7.1853e+06	10143900
1.8e-07	2.95858e+06	7.18535e+06	10143900
2e-07	2.95858e+06	7.18459e+06	10143200
2.2e-07	2.95858e+06	7.1847e+06	10143300
2.4e-07	2.95858e+06	7.18481e+06	10143400
2.6e-07	2.95858e+06	7.18492e+06	10143500
2.8e-07	2.95858e+06	7.1842e+06	10142800
3e-07	2.95858e+06	7.18439e+06	10143000
3.2e-07	2.95858e+06	7.18457e+06	10143200
3.4e-07	2.95858e+06	7.18391e+06	10142500
3.6e-07	2.95858e+06	7.18503e+06	10143600
3.8e-07	2.95858e+06	7.18436e+06	10142900
4e-07	2.95858e+06	7.18375e+06	10142300
4.2e-07	2.95858e+06	7.18586e+06	10144400
4.4e-07	2.95858e+06	7.18437e+06	10142900
4.6e-07	2.95858e+06	7.18562e+06	10144200
4.8e-07	2.95858e+06	7.18598e+06	10144600
5e-07	2.95858e+06	7.18544e+06	10144000
5.2e-07	2.95858e+06	7.1849e+06	10143500
5.4e-07	2.95858e+06	7.18535e+06	10143900
5.6e-07	2.95858e+06	7.1858e+06	10144400
5.8e-07	2.95858e+06	7.18532e+06	10143900
6e-07	2.95858e+06	7.18484e+06	10143400
6.2e-07	2.95858e+06	7.18435e+06	10142900
6.4e-07	2.95858e+06	7.18489e+06	10143500
6.6e-07	2.95858e+06	7.18448e+06	10143100
6.8e-07	2.95858e+06	7.18406e+06	10142600
7e-07	2.95858e+06	7.18569e+06	10144300
7.2e-07	2.95858e+06	7.18427e+06	10142900
7.4e-07	2.95858e+06	7.18393e+06	10142500
7.6e-07	2.95858e+06	7.18458e+06	10143200
7.8e-07	2.95858e+06	7.18423e+06	10142800
8e-07	2.95858e+06	7.18499e+06	10143600
8.2e-07	2.95858e+06	7.18576e+06	10144300
8.4e-07	2.95858e+06	7.18333e+06	10141900
8.6e-07	2.95858e+06	7.18524e+06	10143800
8.8e-07	2.95858e+06	7.18498e+06	10143600
9e-07	2.95858e+06	7.18364e+06	10142200
9.2e-07	2.95858e+06	7.18452e+06	10143100
9.4e-07	2.95858e+06	7.18434e+06	10142900
9.6e-07	2.95858e+06	7.18415e+06	10142700
9.8e-07	2.95858e+06	7.18396e+06	10142500
1e-06	2.95858e+06	7.18497e+06	10143600
1.2e-06	2.95858e+06	7.18453e+06	10143100
1.4e-06	2.95858e+06	7.18473e+06	10143300
1.6e-06	2.95858e+06	7.18412e+06	10142700
1.8e-06	2.95858e+06	7.18551e+06	10144100
2e-06	2.95858e+06	7.18406e+06	10142600
2.2e-06	2.95858e+06	7.1863e+06	10144900
2.4e-06	2.95858e+06	7.18305e+06	10141600
2.6e-06	2.95858e+06	7.1856e+06	10144200
2.8e-06	2.95858e+06	7.18602e+06	10144600
3e-06	2.95858e+06	7.18353e+06	10142100
3.2e-06	2.95858e+06	7.18268e+06	10141300
3.4e-06	2.95858e+06	7.18369e+06	10142300
3.6e-06	2.95858e+06	7.18392e+06	10142500
3.8e-06	2.95858e+06	7.18623e+06	10144800
4e-06	2.95858e+06	7.18418e+06	10142800
4.2e-06	2.95858e+06	7.18627e+06	10144800
4.4e-06	2.95858e+06	7.1856e+06	10144200
4.6e-06	2.95858e+06	7.18318e+06	10141800
4.8e-06	2.95858e+06	7.18436e+06	10142900
5e-06	2.95858e+06	7.18448e+06	10143100
5.2e-06	2.95858e+06	7.18784e+06	10146400
5.4e-06	2.95858e+06	7.18242e+06	10141000
5.6e-06	2.95858e+06	7.18353e+06	10142100
5.8e-06	2.95858e+06	7.18466e+06	10143200
6e-06	2.95858e+06	7.18482e+06	10143400
6.2e-06	2.95858e+06	7.18443e+06	10143000
6.4e-06	2.95858e+06	7.18507e+06	10143600
6.6e-06	2.95858e+06	7.18471e+06	10143300
6.8e-06	2.95858e+06	7.1842e+06	10142800
7e-06	2.95858e+06	7.18564e+06	10144200
7.2e-06	2.95858e+06	7.18411e+06	10142700
7.4e-06	2.95858e+06	7.18298e+06	10141600
7.6e-06	2.95858e+06	7.18373e+06	10142300
7.8e-06	2.95858e+06	7.18336e+06	10141900
8e-06	2.95858e+06	7.18504e+06	10143600
8.2e-06	2.95858e+06	7.18709e+06	10145700
8.4e-06	2.95858e+06	7.18308e+06	10141700
8.6e-06	2.95858e+06	7.18511e+06	10143700
8.8e-06	2.95858e+06	7.18458e+06	10143200
9e-06	2.95858e+06	7.18597e+06	10144600
9.2e-06	2.95858e+06	7.18394e+06	10142500
9.4e-06	2.95858e+06	7.18366e+06	10142200
9.6e-06	2.95858e+06	7.18534e+06	10143900
9.8e-06	2.95858e+06	7.18501e+06	10143600
1e-05	2.95858e+06	7.18359e+06	10142200
1.2e-05	2.95858e+06	7.18431e+06	10142900
1.4e-05	2.95858e+06	7.18728e+06	10145900
1.6e-05	2.95858e+06	7.18484e+06	10143400
1.8e-05	2.95858e+06	7.18394e+06	10142500
2e-05	2.95858e+06	7.18491e+06	10143500
2.2e-05	2.95858e+06	7.18305e+06	10141600
2.4e-05	2.95858e+06	7.18468e+06	10143300
2.6e-05	2.95858e+06	7.18542e+06	10144000
2.8e-05	2.95858e+06	7.18394e+06	10142500
3e-05	2.95858e+06	7.18563e+06	10144200
3.2e-05	2.95858e+06	7.18492e+06	10143500
3.4e-05	2.95858e+06	7.18317e+06	10141800
3.6e-05	2.95858e+06	7.18452e+06	10143100
3.8e-05	2.95858e+06	7.18559e+06	10144200
4e-05	2.95858e+06	7.18343e+06	10142000
4.2e-05	2.95858e+06	7.18558e+06	10144200
4.4e-05	2.95858e+06	7.18222e+06	10140800
4.6e-05	2.95858e+06	7.18377e+06	10142400
4.8e-05	2.95858e+06	7.18421e+06	10142800
5e-05	2.95858e+06	7.18509e+06	10143700
5.2e-05	2.95858e+06	7.18638e+06	10145000
5.4e-05	2.95858e+06	7.18378e+06	10142400
5.6e-05	2.95858e+06	7.18369e+06	10142300
5.8e-05	2.95858e+06	7.1855e+06	10144100
6e-05	2.95858e+06	7.18447e+06	10143100
6.2e-05	2.95858e+06	7.18315e+06	10141700
6.4e-05	2.95858e+06	7.18565e+06	10144200
6.6e-05	2.95858e+06	7.18493e+06	10143500
6.8e-05	2.95858e+06	7.18707e+06	10145700
7e-05	2.95858e+06	7.18412e+06	10142700
7.2e-05	2.95858e+06	7.18346e+06	10142000
7.4e-05	2.95858e+06	7.18566e+06	10144200
7.6e-05	2.95858e+06	7.18422e+06	10142800
7.8e-05	2.95858e+06	7.18293e+06	10141500
8e-05	2.95858e+06	7.18529e+06	10143900
8.2e-05	2.95858e+06	7.18392e+06	10142500
8.4e-05	2.95858e+06	7.18525e+06	10143800
8.6e-05	2.95858e+06	7.18366e+06	10142200
8.8e-05	2.95858e+06	7.18557e+06	10144100
9e-05	2.95858e+06	7.18335e+06	10141900
9.2e-05	2.95858e+06	7.18538e+06	10144000
9.4e-05	2.95858e+06	7.18585e+06	10144400
9.6e-05	2.95858e+06	7.18641e+06	10145000
9.8e-05	2.95858e+06	7.18417e+06	10142800
0.0001	2.95858e+06	7.18442e+06	10143000
0.00012	2.95858e+06	7.18778e+06	10146400
0.00014	2.95858e+06	7.18584e+06	10144400
0.00016	2.95858e+06	7.18559e+06	10144200
0.00018	2.95858e+06	7.1831e+06	10141700
0.0002	2.95858e+06	7.18562e+06	10144200
0.00022	2.95858e+06	7.18538e+06	10144000
0.00024	2.95858e+06	7.18496e+06	10143500
0.00026	2.95858e+06	7.18606e+06	10144600
0.00028	2.95858e+06	7.18554e+06	10144100
0.0003	2.95858e+06	7.18487e+06	10143500
0.00032	2.95858e+06	7.18597e+06	10144500
0.00034	2.95858e+06	7.18552e+06	10144100
0.00036	2.95858e+06	7.18372e+06	10142300
0.00038	2.95858e+06	7.18798e+06	10146600
0.0004	2.95858e+06	7.18367e+06	10142300
0.00042	2.95858e+06	7.18672e+06	10145300
0.00044	2.95858e+06	7.18562e+06	10144200
0.00046	2.95858e+06	7.18843e+06	10147000
0.00048	2.95858e+06	7.18469e+06	10143300
0.0005	2.95858e+06	7.18183e+06	10140400
