# Supplementary material for: Quantitative prediction of rate constants and its application to organic emitters
Source: Nat Commun. 2024 Jun 3;15:4723. doi: 10.1038/s41467-024-49069-4 (PMC11148104; doi:10.1038/s41467-024-49069-4)
Supplement: Supplementary file 3 — Source Data [file 41467_2024_49069_MOESM3_ESM.zip › SourceData/BNCOCO/SourceDataFile_Fig3l.xlsx]

## Sheet: Sheet1
Time	ktoRISC(T1)	ktoRISC(T2)	ktoRISC
0	--	--	--
1e-13	9.39804	59611700	59611700
2e-13	15.7919	47033200	47033200
3e-13	20.2548	38253700	38253700
4e-13	23.4707	31927100	31927100
5e-13	25.8426	27260900	27261000
6e-13	27.6409	23723300	23723400
7e-13	29.0371	20976700	20976700
8e-13	30.1411	18804800	18804800
9e-13	31.0364	17043500	17043500
1e-12	31.7755	15589500	15589500
1.3e-12	33.3644	12463800	12463800
1.6e-12	34.3961	10434000	10434100
1.9e-12	35.1174	9.01523e+06	9.01527e+06
2.2e-12	35.652	7.96342e+06	7.96346e+06
2.5e-12	36.0611	7.15874e+06	7.15878e+06
2.8e-12	36.3855	6.52041e+06	6.52044e+06
3.1e-12	36.6508	5.99846e+06	5.99849e+06
3.4e-12	36.8694	5.56852e+06	5.56856e+06
3.7e-12	37.0536	5.20625e+06	5.20628e+06
4e-12	37.2118	4.89498e+06	4.89502e+06
4.3e-12	37.3476	4.62784e+06	4.62788e+06
4.6e-12	37.4648	4.39712e+06	4.39716e+06
4.9e-12	37.5692	4.19174e+06	4.19178e+06
5.2e-12	37.6619	4.00955e+06	4.00959e+06
5.5e-12	37.7446	3.84683e+06	3.84686e+06
5.8e-12	37.8189	3.70061e+06	3.70065e+06
6.1e-12	37.886	3.56851e+06	3.56855e+06
6.4e-12	37.947	3.44858e+06	3.44862e+06
6.7e-12	38.0022	3.33997e+06	3.34e+06
7e-12	38.0532	3.23976e+06	3.2398e+06
7.3e-12	38.0996	3.14833e+06	3.14837e+06
7.6e-12	38.1428	3.06336e+06	3.0634e+06
7.9e-12	38.1825	2.98533e+06	2.98536e+06
8.2e-12	38.2196	2.91236e+06	2.9124e+06
8.5e-12	38.2538	2.84499e+06	2.84503e+06
8.8e-12	38.2858	2.78213e+06	2.78217e+06
9.1e-12	38.3157	2.72335e+06	2.72339e+06
9.4e-12	38.3439	2.66783e+06	2.66787e+06
9.7e-12	38.3702	2.61612e+06	2.61616e+06
1e-11	38.3949	2.56746e+06	2.5675e+06
1.21e-11	38.5338	2.29415e+06	2.29419e+06
1.42e-11	38.6322	2.10058e+06	2.10062e+06
1.62e-11	38.7019	1.96352e+06	1.96356e+06
1.82e-11	38.7574	1.85423e+06	1.85427e+06
2.02e-11	38.8014	1.76776e+06	1.7678e+06
2.22e-11	38.837	1.69783e+06	1.69786e+06
2.42e-11	38.8675	1.63769e+06	1.63773e+06
2.62e-11	38.893	1.58758e+06	1.58761e+06
2.82e-11	38.9149	1.54444e+06	1.54448e+06
3.03e-11	38.935	1.50504e+06	1.50508e+06
3.24e-11	38.9521	1.47137e+06	1.47141e+06
3.45e-11	38.9673	1.44137e+06	1.4414e+06
3.66e-11	38.9809	1.41473e+06	1.41477e+06
3.87e-11	38.993	1.39092e+06	1.39096e+06
4.08e-11	39.0037	1.36975e+06	1.36979e+06
4.29e-11	39.0135	1.35061e+06	1.35065e+06
4.5e-11	39.0224	1.33294e+06	1.33297e+06
4.71e-11	39.0304	1.31724e+06	1.31728e+06
4.92e-11	39.0377	1.30285e+06	1.30289e+06
5.13e-11	39.0446	1.28937e+06	1.28941e+06
5.34e-11	39.0507	1.2773e+06	1.27734e+06
5.55e-11	39.0565	1.2659e+06	1.26593e+06
5.76e-11	39.0619	1.25529e+06	1.25533e+06
5.96e-11	39.0666	1.24597e+06	1.24601e+06
6.16e-11	39.071	1.23736e+06	1.2374e+06
6.36e-11	39.0752	1.22908e+06	1.22912e+06
6.56e-11	39.079	1.22158e+06	1.22162e+06
6.76e-11	39.0828	1.21422e+06	1.21426e+06
6.96e-11	39.0862	1.20754e+06	1.20758e+06
7.16e-11	39.0895	1.20106e+06	1.2011e+06
7.36e-11	39.0926	1.19491e+06	1.19495e+06
7.56e-11	39.0955	1.18916e+06	1.1892e+06
7.76e-11	39.0983	1.1837e+06	1.18374e+06
7.96e-11	39.1009	1.1785e+06	1.17854e+06
8.16e-11	39.1033	1.17377e+06	1.17381e+06
8.36e-11	39.1058	1.16889e+06	1.16893e+06
8.56e-11	39.1081	1.16445e+06	1.16448e+06
8.76e-11	39.1103	1.16005e+06	1.16009e+06
8.96e-11	39.1123	1.15606e+06	1.15609e+06
9.16e-11	39.1143	1.15222e+06	1.15226e+06
9.36e-11	39.1162	1.14855e+06	1.14858e+06
9.56e-11	39.118	1.14488e+06	1.14492e+06
9.76e-11	39.1198	1.14137e+06	1.1414e+06
9.96e-11	39.1215	1.13804e+06	1.13808e+06
1.196e-10	39.135	1.1116e+06	1.11164e+06
1.396e-10	39.145	1.09191e+06	1.09194e+06
1.596e-10	39.1521	1.07795e+06	1.07799e+06
1.796e-10	39.1579	1.06639e+06	1.06643e+06
1.996e-10	39.1623	1.05782e+06	1.05786e+06
2.196e-10	39.1663	1.0499e+06	1.04994e+06
2.397e-10	39.1691	1.04433e+06	1.04437e+06
2.598e-10	39.1718	1.03918e+06	1.03922e+06
2.799e-10	39.1741	1.03452e+06	1.03456e+06
3e-10	39.176	1.03088e+06	1.03092e+06
3.201e-10	39.1777	1.02748e+06	1.02752e+06
3.402e-10	39.1791	1.0247e+06	1.02474e+06
3.603e-10	39.1805	1.02191e+06	1.02195e+06
3.804e-10	39.1816	1.01974e+06	1.01978e+06
4.005e-10	39.1827	1.01761e+06	1.01765e+06
4.206e-10	39.1838	1.0154e+06	1.01544e+06
4.407e-10	39.1846	1.01402e+06	1.01406e+06
4.608e-10	39.1853	1.0125e+06	1.01254e+06
4.808e-10	39.1861	1.01097e+06	1.01101e+06
5.008e-10	39.1867	1.00972e+06	1.00976e+06
5.208e-10	39.1872	1.00872e+06	1.00876e+06
5.408e-10	39.1878	1.00759e+06	1.00762e+06
5.608e-10	39.1884	1.0064e+06	1.00643e+06
5.808e-10	39.189	1.00535e+06	1.00539e+06
6.008e-10	39.1894	1.00452e+06	1.00456e+06
6.208e-10	39.1899	1.00354e+06	1.00358e+06
6.408e-10	39.1901	1.00302e+06	1.00306e+06
6.608e-10	39.1906	1.00209e+06	1.00213e+06
6.808e-10	39.1909	1.0016e+06	1.00164e+06
7.008e-10	39.1912	1.00095e+06	1.00099e+06
7.208e-10	39.1915	1.0004e+06	1.00044e+06
7.408e-10	39.1918	999704	999744
7.608e-10	39.1921	999169	999208
7.808e-10	39.1923	998718	998757
8.008e-10	39.1926	998123	998162
8.208e-10	39.1927	997897	997936
8.408e-10	39.1931	997243	997282
8.608e-10	39.1932	996947	996986
8.808e-10	39.1934	996510	996549
9.008e-10	39.1935	996354	996394
9.208e-10	39.1938	995790	995829
9.408e-10	39.194	995358	995398
9.608e-10	39.1942	994995	995035
9.808e-10	39.1944	994699	994738
1.181e-09	39.1955	992432	992471
1.381e-09	39.1964	990648	990687
1.581e-09	39.197	989496	989535
1.781e-09	39.1974	988777	988817
1.981e-09	39.1977	988068	988107
2.181e-09	39.1979	987688	987727
2.381e-09	39.1982	987143	987182
2.581e-09	39.1983	987023	987062
2.781e-09	39.1985	986655	986695
2.981e-09	39.1985	986559	986599
3.181e-09	39.1986	986398	986437
3.381e-09	39.1987	986271	986310
3.581e-09	39.1987	986139	986178
3.781e-09	39.1988	986061	986100
3.981e-09	39.1988	985999	986038
4.181e-09	39.1987	986087	986126
4.381e-09	39.1988	985981	986020
4.581e-09	39.1988	985950	985990
4.781e-09	39.1988	985995	986034
4.981e-09	39.1988	985942	985981
5.182e-09	39.1988	985964	986003
5.382e-09	39.1988	985986	986025
5.582e-09	39.1989	985874	985913
5.782e-09	39.1988	985971	986010
5.982e-09	39.1988	985933	985972
6.182e-09	39.1989	985896	985935
6.382e-09	39.1989	985859	985898
6.582e-09	39.1988	985992	986032
6.782e-09	39.1989	985822	985861
6.982e-09	39.1989	985822	985861
7.183e-09	39.1989	985822	985861
7.383e-09	39.1988	985992	986032
7.583e-09	39.1988	985992	986032
7.783e-09	39.1989	985859	985898
7.983e-09	39.1989	985859	985898
8.183e-09	39.1989	985896	985935
8.383e-09	39.1989	985896	985935
8.583e-09	39.1989	985762	985802
8.783e-09	39.1988	985933	985972
8.983e-09	39.1989	985800	985839
9.183e-09	39.1988	985971	986010
9.383e-09	39.1989	985837	985876
9.583e-09	39.1988	986008	986047
9.783e-09	39.1989	985874	985913
9.983e-09	39.1989	985874	985913
1.198e-08	39.1989	985793	985832
1.398e-08	39.1989	985845	985884
1.598e-08	39.1989	985898	985937
1.798e-08	39.1989	985779	985818
1.998e-08	39.1989	985831	985871
2.198e-08	39.1989	985884	985923
2.398e-08	39.1988	985937	985976
2.598e-08	39.1988	985990	986029
2.798e-08	39.1989	985870	985910
2.998e-08	39.1988	985923	985963
3.198e-08	39.1988	985976	986016
3.398e-08	39.1989	985894	985934
3.598e-08	39.1989	985775	985814
3.798e-08	39.1989	985828	985867
3.998e-08	39.1989	985881	985920
4.198e-08	39.1989	985761	985800
4.398e-08	39.1989	985814	985853
4.598e-08	39.1989	985867	985906
4.798e-08	39.1988	985920	985959
4.998e-08	39.1989	985800	985839
5.198e-08	39.1989	985853	985892
5.398e-08	39.1988	985907	985946
5.598e-08	39.1989	985786	985825
5.798e-08	39.1989	985839	985878
5.998e-08	39.1989	985893	985932
6.198e-08	39.1988	985946	985986
6.398e-08	39.1989	985825	985864
6.598e-08	39.1989	985879	985918
6.798e-08	39.1988	985933	985972
6.998e-08	39.1989	985811	985850
7.198e-08	39.1989	985865	985904
7.398e-08	39.1988	985919	985958
7.598e-08	39.1989	985797	985836
7.798e-08	39.1989	985851	985890
7.998e-08	39.1988	985905	985944
8.198e-08	39.1989	985783	985822
8.398e-08	39.1989	985837	985876
8.598e-08	39.1988	986029	986068
8.798e-08	39.1988	985907	985946
8.998e-08	39.1988	985961	986000
9.198e-08	39.1989	985838	985878
9.398e-08	39.1989	985893	985932
9.598e-08	39.1988	985947	985986
9.798e-08	39.1989	985824	985863
9.998e-08	39.1989	985879	985918
1.2e-07	39.1989	985852	985891
1.4e-07	39.1989	985786	985825
1.6e-07	39.1988	985900	985939
1.8e-07	39.1989	985793	985832
2e-07	39.1989	985869	985908
2.2e-07	39.1988	985906	985945
2.4e-07	39.1989	985755	985794
2.6e-07	39.1988	985940	985979
2.8e-07	39.1988	985937	985976
3e-07	39.1989	985891	985930
3.2e-07	39.1989	985845	985884
3.4e-07	39.1989	985798	985837
3.6e-07	39.1988	985905	985944
3.8e-07	39.1989	985814	985853
4e-07	39.1989	985879	985918
4.2e-07	39.1989	985742	985782
4.4e-07	39.1989	985763	985803
4.6e-07	39.1989	985785	985824
4.8e-07	39.1988	985970	986009
5e-07	39.1988	985948	985987
5.2e-07	39.1988	985925	985964
5.4e-07	39.1989	985855	985895
5.6e-07	39.1989	985785	985824
5.8e-07	39.1989	985883	985922
6e-07	39.1988	985983	986022
6.2e-07	39.1989	985863	985902
6.4e-07	39.1988	985916	985955
6.6e-07	39.1989	985745	985784
6.8e-07	39.1988	985975	986014
7e-07	39.1988	985980	986019
7.2e-07	39.1989	985755	985794
7.4e-07	39.1988	985940	985979
7.6e-07	39.1989	985894	985933
7.8e-07	39.1988	986032	986071
8e-07	39.1988	985934	985973
8.2e-07	39.1989	985835	985874
8.4e-07	39.1989	985733	985772
8.6e-07	39.1989	985821	985861
8.8e-07	39.1989	985858	985897
9e-07	39.199	985700	985739
9.2e-07	39.1988	985931	985971
9.4e-07	39.1988	985969	986009
9.6e-07	39.1988	985952	985992
9.8e-07	39.1988	985935	985974
1e-06	39.1988	985918	985957
1.2e-06	39.1988	986004	986043
1.4e-06	39.1989	985874	985913
1.6e-06	39.1988	985949	985988
1.8e-06	39.1989	985796	985835
2e-06	39.1988	985921	985960
2.2e-06	39.199	985634	985673
2.4e-06	39.1988	985963	986003
2.6e-06	39.1989	985884	985923
2.8e-06	39.1988	985955	985994
3e-06	39.1987	986217	986256
3.2e-06	39.1989	985837	985877
3.4e-06	39.199	985509	985548
3.6e-06	39.1988	986027	986067
3.8e-06	39.1987	986123	986162
4e-06	39.1991	985354	985393
4.2e-06	39.1988	986047	986086
4.4e-06	39.1989	985844	985883
4.6e-06	39.1986	986359	986398
4.8e-06	39.1988	985945	985984
5e-06	39.1989	985888	985927
5.2e-06	39.1989	985829	985868
5.4e-06	39.1988	985986	986025
5.6e-06	39.1989	985893	985932
5.8e-06	39.1989	985847	985886
6e-06	39.1989	985835	985874
6.2e-06	39.1989	985786	985825
6.4e-06	39.1988	985912	985951
6.6e-06	39.1989	985889	985928
6.8e-06	39.1989	985872	985911
7e-06	39.1988	986002	986041
7.2e-06	39.1989	985844	985883
7.4e-06	39.1989	985870	985909
7.6e-06	39.1989	985898	985937
7.8e-06	39.1987	986123	986162
8e-06	39.1987	986212	986251
8.2e-06	39.1988	985937	985976
8.4e-06	39.1989	985785	985824
8.6e-06	39.1988	986072	986111
8.8e-06	39.199	985684	985723
9e-06	39.199	985517	985556
9.2e-06	39.1987	986278	986317
9.4e-06	39.1987	986127	986166
9.6e-06	39.1989	985774	985813
9.8e-06	39.1989	985715	985754
1e-05	39.1988	986036	986075
1.2e-05	39.1989	985816	985855
1.4e-05	39.1988	986024	986063
1.6e-05	39.1989	985851	985890
1.8e-05	39.1988	985945	985984
2e-05	39.1989	985889	985928
2.2e-05	39.1989	985827	985867
2.4e-05	39.1988	985930	985970
2.6e-05	39.1988	986023	986062
2.8e-05	39.1988	985936	985975
3e-05	39.1988	986074	986113
3.2e-05	39.1989	985813	985852
3.4e-05	39.1989	985729	985768
3.6e-05	39.1986	986338	986377
3.8e-05	39.1988	985915	985954
4e-05	39.1988	985989	986028
4.2e-05	39.1987	986161	986200
4.4e-05	39.1988	985973	986012
4.6e-05	39.1989	985713	985752
4.8e-05	39.1987	986200	986239
5e-05	39.1989	985852	985891
5.2e-05	39.1986	986298	986337
5.4e-05	39.1988	985962	986001
5.6e-05	39.1989	985811	985850
5.8e-05	39.1987	986091	986130
6e-05	39.1988	985963	986002
6.2e-05	39.1989	985766	985806
6.4e-05	39.1988	985906	985945
6.6e-05	39.1989	985883	985923
6.8e-05	39.1987	986147	986186
7e-05	39.1989	985827	985867
7.2e-05	39.1989	985855	985894
7.4e-05	39.1988	985923	985962
7.6e-05	39.1989	985888	985927
7.8e-05	39.1988	985914	985953
8e-05	39.1988	985910	985950
8.2e-05	39.1988	986028	986067
8.4e-05	39.1988	986003	986042
8.6e-05	39.1988	985933	985972
8.8e-05	39.1988	985936	985975
9e-05	39.199	985624	985663
9.2e-05	39.199	985691	985731
9.4e-05	39.1989	985757	985796
9.6e-05	39.1988	986055	986094
9.8e-05	39.1989	985866	985905
0.0001	39.1988	985969	986008
0.00012	39.1988	985904	985943
0.00014	39.199	985668	985707
0.00016	39.1989	985883	985923
0.00018	39.1989	985885	985924
0.0002	39.1989	985829	985868
0.00022	39.1988	985903	985942
0.00024	39.1989	985818	985857
0.00026	39.1988	985939	985978
0.00028	39.1989	985894	985933
0.0003	39.199	985523	985563
0.00032	39.1987	986120	986160
0.00034	39.1988	985945	985984
0.00036	39.1987	986289	986329
0.00038	39.1987	986146	986185
0.0004	39.1989	985778	985817
0.00042	39.1988	985954	985993
0.00044	39.1988	985951	985990
0.00046	39.1989	985824	985863
