# Supplementary material for: Quantitative prediction of rate constants and its application to organic emitters
Source: Nat Commun. 2024 Jun 3;15:4723. doi: 10.1038/s41467-024-49069-4 (PMC11148104; doi:10.1038/s41467-024-49069-4)
Supplement: Supplementary file 3 — Source Data [file 41467_2024_49069_MOESM3_ESM.zip › SourceData/BNPoPo/SourceDataFile_Fig3k.xlsx]

## Sheet: Sheet1
Time	ktoRISC(T1)	ktoRISC(T2)	ktoRISC
0	--	--	--
1e-14	43341300	22566600000	22610000000
2e-14	43360400	22495700000	22539100000
3e-14	43376500	22435900000	22479200000
4e-14	43394200	22369600000	22413000000
5e-14	43411200	22306500000	22349900000
6e-14	43427700	22245100000	22288600000
7e-14	43445100	22180100000	22223600000
8e-14	43463700	22111100000	22154500000
9e-14	43480200	22049600000	22093100000
1e-13	43496500	21988900000	22032400000
1.3e-13	43548000	21796900000	21840500000
1.5e-13	43581400	21672500000	21716100000
1.7e-13	43614800	21548000000	21591600000
1.9e-13	43648400	21422800000	21466500000
2.1e-13	43681900	21298200000	21341900000
2.4e-13	43729900	21119300000	21163000000
2.6e-13	43763400	20994600000	21038300000
2.8e-13	43794000	20880500000	20924300000
3e-13	43824100	20768500000	20812400000
3.2e-13	43856800	20646600000	20690500000
3.4e-13	43889600	20524600000	20568400000
3.6e-13	43920900	20407800000	20451800000
3.8e-13	43951800	20293000000	20336900000
4e-13	43979700	20189200000	20233100000
4.2e-13	44012800	20065700000	20109700000
4.4e-13	44042500	19955100000	19999100000
4.7e-13	44087100	19789100000	19833100000
5e-13	44132600	19619300000	19663500000
5.3e-13	44177100	19453700000	19497900000
5.6e-13	44220600	19291600000	19335800000
5.9e-13	44261400	19139900000	19184100000
6.2e-13	44305300	18976300000	19020600000
6.5e-13	44346900	18821400000	18865800000
6.8e-13	44389500	18662600000	18707000000
7.1e-13	44430100	18511300000	18555700000
7.4e-13	44471800	18355900000	18400400000
7.7e-13	44511800	18207200000	18251800000
8e-13	44552700	18054600000	18099200000
8.3e-13	44590800	17913000000	17957600000
8.6e-13	44630000	17766800000	17811400000
8.9e-13	44669100	17621200000	17665900000
9.1e-13	44694100	17527900000	17572600000
9.4e-13	44732600	17384500000	17429300000
9.7e-13	44769900	17245800000	17290500000
1e-12	44807200	17106900000	17151700000
1.21e-12	45056500	16178100000	16223200000
1.42e-12	45288600	15313700000	15359000000
1.63e-12	45504200	14510700000	14556200000
1.84e-12	45704600	13764300000	13810000000
2.04e-12	45882500	13101500000	13147400000
2.24e-12	46049200	12480800000	12526900000
2.44e-12	46204700	11901500000	11947700000
2.64e-12	46350100	11360000000	11406300000
2.84e-12	46487800	10847000000	10893500000
3.04e-12	46613500	10378900000	10425500000
3.24e-12	46734700	9927350000	9974090000
3.44e-12	46847500	9507320000	9554160000
3.64e-12	46952400	9116600000	9163550000
3.84e-12	47051700	8746550000	8793600000
4.04e-12	47146300	8394260000	8441410000
4.24e-12	47234300	8066640000	8113870000
4.44e-12	47316900	7758960000	7806270000
4.64e-12	47395200	7467090000	7514490000
4.84e-12	47468500	7194130000	7241600000
5.04e-12	47538600	6933020000	6980560000
5.24e-12	47605200	6685210000	6732810000
5.44e-12	47667900	6451680000	6499350000
5.64e-12	47726700	6232430000	6280150000
5.84e-12	47782900	6023050000	6070830000
6.04e-12	47835800	5826100000	5873930000
6.24e-12	47886600	5637010000	5684900000
6.44e-12	47935000	5456670000	5504600000
6.64e-12	47980700	5286560000	5334540000
6.84e-12	48023900	5125690000	5173720000
7.04e-12	48065300	4971240000	5019310000
7.24e-12	48104500	4825300000	4873400000
7.44e-12	48142300	4684670000	4732810000
7.64e-12	48178300	4550310000	4598490000
7.84e-12	48212300	4423710000	4471920000
8.04e-12	48245300	4300830000	4349070000
8.24e-12	48276600	4184450000	4232730000
8.44e-12	48306500	4072860000	4121160000
8.64e-12	48335200	3966130000	4014470000
8.84e-12	48362900	3862830000	3911190000
9.04e-12	48389300	3764540000	3812930000
9.24e-12	48414400	3670900000	3719320000
9.44e-12	48439000	3579380000	3627820000
9.64e-12	48462200	3493120000	3541580000
9.84e-12	48484700	3409140000	3457630000
1.184e-11	48669000	2722730000	2771400000
1.384e-11	48800700	2232190000	2280990000
1.585e-11	48899300	1865130000	1914020000
1.786e-11	48975200	1582230000	1631200000
1.987e-11	49035200	1358760000	1407800000
2.188e-11	49083600	1178340000	1227430000
2.389e-11	49123500	1029890000	1079010000
2.59e-11	49156700	906185000	955342000
2.791e-11	49184800	801578000	850762000
2.992e-11	49208700	712510000	761718000
3.192e-11	49229200	636206000	685436000
3.392e-11	49246900	570212000	619459000
3.592e-11	49262400	512597000	561860000
3.792e-11	49276000	461943000	511219000
3.992e-11	49288000	417223000	466511000
4.192e-11	49298600	377854000	427152000
4.392e-11	49308000	342783000	392091000
4.592e-11	49316400	311480000	360797000
4.792e-11	49323900	283368000	332691000
4.992e-11	49330600	258400000	307730000
5.192e-11	49336700	235756000	285093000
5.392e-11	49342200	215473000	264815000
5.592e-11	49347100	197136000	246483000
5.792e-11	49351500	180541000	229892000
5.993e-11	49355600	165449000	214805000
6.194e-11	49359300	151776000	201135000
6.395e-11	49362600	139350000	188713000
6.596e-11	49365600	128067000	177432000
6.797e-11	49368400	117809000	167177000
6.998e-11	49370900	108473000	157844000
7.199e-11	49373200	99956300	149329000
7.4e-11	49375300	92167500	141543000
7.601e-11	49377200	85071300	134448000
7.802e-11	49378900	78603200	127982000
8.003e-11	49380500	72675700	122056000
8.204e-11	49381900	67267700	116650000
8.405e-11	49383300	62305800	111689000
8.606e-11	49384500	57764100	107149000
8.807e-11	49385600	53598800	102984000
9.008e-11	49386600	49804400	99191100
9.209e-11	49387600	46300800	95688300
9.41e-11	49388400	43098400	92486800
9.611e-11	49389200	40161000	89550300
9.812e-11	49389900	37481900	86871800
1.181e-10	49394600	20160400	69555000
1.381e-10	49396600	12694200	62090800
1.581e-10	49397500	9.4414e+06	58838900
1.781e-10	49397800	8.02083e+06	57418700
1.981e-10	49398000	7.39932e+06	56797300
2.181e-10	49398100	7.12648e+06	56524600
2.381e-10	49398100	7.00732e+06	56405400
2.581e-10	49398100	6.9555e+06	56353600
2.781e-10	49398100	6.93329e+06	56331400
2.982e-10	49398100	6.92218e+06	56320300
3.182e-10	49398100	6.91848e+06	56316600
3.382e-10	49398100	6.91663e+06	56314800
3.582e-10	49398100	6.91663e+06	56314800
3.782e-10	49398100	6.91478e+06	56312900
3.982e-10	49398100	6.91478e+06	56312900
4.182e-10	49398100	6.91478e+06	56312900
4.382e-10	49398100	6.91478e+06	56312900
4.582e-10	49398100	6.91478e+06	56312900
4.782e-10	49398100	6.91547e+06	56313600
4.983e-10	49398100	6.91547e+06	56313600
5.183e-10	49398100	6.91547e+06	56313600
5.383e-10	49398100	6.91547e+06	56313600
5.583e-10	49398100	6.91547e+06	56313600
5.783e-10	49398100	6.91547e+06	56313600
5.983e-10	49398100	6.91547e+06	56313600
6.183e-10	49398100	6.91547e+06	56313600
6.383e-10	49398100	6.91547e+06	56313600
6.583e-10	49398100	6.91547e+06	56313600
6.783e-10	49398100	6.91547e+06	56313600
6.984e-10	49398100	6.91547e+06	56313600
7.184e-10	49398100	6.91547e+06	56313600
7.384e-10	49398100	6.91547e+06	56313600
7.584e-10	49398100	6.91617e+06	56314300
7.784e-10	49398100	6.91617e+06	56314300
7.984e-10	49398100	6.91617e+06	56314300
8.184e-10	49398100	6.91617e+06	56314300
8.384e-10	49398100	6.91617e+06	56314300
8.584e-10	49398100	6.91617e+06	56314300
8.784e-10	49398100	6.91432e+06	56312500
8.985e-10	49398100	6.91432e+06	56312500
9.185e-10	49398100	6.91432e+06	56312500
9.385e-10	49398100	6.91432e+06	56312500
9.585e-10	49398100	6.91432e+06	56312500
9.785e-10	49398100	6.91432e+06	56312500
9.985e-10	49398100	6.91432e+06	56312500
1.198e-09	49398100	6.91501e+06	56313200
1.398e-09	49398100	6.91571e+06	56313900
1.598e-09	49398100	6.91571e+06	56313900
1.798e-09	49398100	6.91455e+06	56312700
1.998e-09	49398100	6.91525e+06	56313400
2.198e-09	49398100	6.91595e+06	56314100
2.399e-09	49398100	6.91409e+06	56312200
2.599e-09	49398100	6.91479e+06	56312900
2.799e-09	49398100	6.91549e+06	56313600
2.999e-09	49398100	6.91549e+06	56313600
3.199e-09	49398100	6.91433e+06	56312500
3.399e-09	49398100	6.91503e+06	56313200
3.599e-09	49398100	6.91503e+06	56313200
3.799e-09	49398100	6.91572e+06	56313900
3.999e-09	49398100	6.91457e+06	56312700
4.199e-09	49398100	6.91457e+06	56312700
4.399e-09	49398100	6.91526e+06	56313400
4.599e-09	49398100	6.91596e+06	56314100
4.799e-09	49398100	6.9148e+06	56312900
4.999e-09	49398100	6.9148e+06	56312900
5.199e-09	49398100	6.9155e+06	56313600
5.399e-09	49398100	6.9162e+06	56314300
5.599e-09	49398100	6.91434e+06	56312500
5.799e-09	49398100	6.91504e+06	56313200
5.999e-09	49398100	6.91574e+06	56313900
6.199e-09	49398100	6.91574e+06	56313900
6.399e-09	49398100	6.91458e+06	56312700
6.599e-09	49398100	6.91528e+06	56313400
6.799e-09	49398100	6.91597e+06	56314100
6.999e-09	49398100	6.91412e+06	56312300
7.199e-09	49398100	6.91482e+06	56313000
7.399e-09	49398100	6.91551e+06	56313700
7.599e-09	49398100	6.91551e+06	56313700
7.799e-09	49398100	6.91435e+06	56312500
7.999e-09	49398100	6.91505e+06	56313200
8.199e-09	49398100	6.91505e+06	56313200
8.399e-09	49398100	6.91575e+06	56313900
8.599e-09	49398100	6.91459e+06	56312700
8.799e-09	49398100	6.91459e+06	56312700
8.999e-09	49398100	6.91529e+06	56313400
9.199e-09	49398100	6.91599e+06	56314100
9.399e-09	49398100	6.91483e+06	56313000
9.599e-09	49398100	6.91483e+06	56313000
9.799e-09	49398100	6.91553e+06	56313700
9.999e-09	49398100	6.91622e+06	56314400
1.2e-08	49398100	6.91554e+06	56313700
1.4e-08	49398100	6.91415e+06	56312300
1.6e-08	49398100	6.91533e+06	56313500
1.8e-08	49398100	6.91464e+06	56312800
2e-08	49398100	6.91581e+06	56314000
2.2e-08	49398100	6.91513e+06	56313300
2.4e-08	49398100	6.91444e+06	56312600
2.6e-08	49398100	6.91562e+06	56313800
2.8e-08	49398100	6.91493e+06	56313100
3e-08	49398100	6.91611e+06	56314200
3.2e-08	49398100	6.91541e+06	56313600
3.4e-08	49398100	6.91472e+06	56312900
3.6e-08	49398100	6.9152e+06	56313300
3.8e-08	49398100	6.91451e+06	56312700
4e-08	49398100	6.91569e+06	56313800
4.2e-08	49398100	6.915e+06	56313100
4.4e-08	49398100	6.91619e+06	56314300
4.6e-08	49398100	6.91549e+06	56313600
4.8e-08	49398100	6.9148e+06	56312900
5e-08	49398100	6.91528e+06	56313400
5.2e-08	49398100	6.91458e+06	56312700
5.4e-08	49398100	6.91577e+06	56313900
5.6e-08	49398100	6.91508e+06	56313200
5.8e-08	49398100	6.91627e+06	56314400
6e-08	49398100	6.91557e+06	56313700
6.2e-08	49398100	6.91416e+06	56312300
6.4e-08	49398100	6.91535e+06	56313500
6.6e-08	49398100	6.91466e+06	56312800
6.8e-08	49398100	6.91585e+06	56314000
7e-08	49398100	6.91515e+06	56313300
7.2e-08	49398100	6.91563e+06	56313800
7.4e-08	49398100	6.91493e+06	56313100
7.6e-08	49398100	6.91613e+06	56314300
7.8e-08	49398100	6.91543e+06	56313600
8e-08	49398100	6.91401e+06	56312200
8.2e-08	49398100	6.91521e+06	56313400
8.4e-08	49398100	6.91451e+06	56312700
8.6e-08	49398100	6.91571e+06	56313900
8.8e-08	49398100	6.91429e+06	56312400
9e-08	49398100	6.9155e+06	56313600
9.2e-08	49398100	6.91479e+06	56312900
9.4e-08	49398100	6.916e+06	56314100
9.6e-08	49398100	6.91457e+06	56312700
9.8e-08	49398100	6.91578e+06	56313900
1e-07	49398100	6.91507e+06	56313200
1.2e-07	49398100	6.91542e+06	56313600
1.4e-07	49398100	6.91505e+06	56313200
1.6e-07	49398100	6.91466e+06	56312800
1.8e-07	49398100	6.91428e+06	56312400
2e-07	49398100	6.91512e+06	56313300
2.2e-07	49398100	6.91598e+06	56314100
2.4e-07	49398100	6.91609e+06	56314200
2.6e-07	49398100	6.91621e+06	56314400
2.8e-07	49398100	6.91556e+06	56313700
3e-07	49398100	6.9149e+06	56313000
3.2e-07	49398100	6.91552e+06	56313700
3.4e-07	49398100	6.91407e+06	56312200
3.6e-07	49398100	6.9147e+06	56312800
3.8e-07	49398100	6.91454e+06	56312700
4e-07	49398100	6.91438e+06	56312500
4.2e-07	49398100	6.91555e+06	56313700
4.4e-07	49398100	6.91458e+06	56312700
4.6e-07	49398100	6.91496e+06	56313100
4.8e-07	49398100	6.91616e+06	56314300
5e-07	49398100	6.91572e+06	56313900
5.2e-07	49398100	6.91528e+06	56313400
5.4e-07	49398100	6.91483e+06	56313000
5.6e-07	49398100	6.91438e+06	56312500
5.8e-07	49398100	6.91533e+06	56313500
6e-07	49398100	6.91544e+06	56313600
6.2e-07	49398100	6.91555e+06	56313700
6.4e-07	49398100	6.91566e+06	56313800
6.6e-07	49398100	6.91577e+06	56313900
6.8e-07	49398100	6.915e+06	56313100
7e-07	49398100	6.9157e+06	56313800
7.2e-07	49398100	6.91492e+06	56313100
7.4e-07	49398100	6.91563e+06	56313800
7.6e-07	49398100	6.91544e+06	56313600
7.8e-07	49398100	6.91524e+06	56313400
8e-07	49398100	6.91504e+06	56313200
8.2e-07	49398100	6.91485e+06	56313000
8.4e-07	49398100	6.91619e+06	56314300
8.6e-07	49398100	6.91412e+06	56312300
8.8e-07	49398100	6.91548e+06	56313600
9e-07	49398100	6.91591e+06	56314100
9.2e-07	49398100	6.91538e+06	56313500
9.4e-07	49398100	6.91485e+06	56313000
9.6e-07	49398100	6.91431e+06	56312500
9.8e-07	49398100	6.91637e+06	56314500
1e-06	49398100	6.91484e+06	56313000
1.2e-06	49398100	6.91523e+06	56313400
1.4e-06	49398100	6.9156e+06	56313700
1.6e-06	49398100	6.91392e+06	56312100
1.8e-06	49398100	6.91494e+06	56313100
2e-06	49398100	6.91325e+06	56311400
2.2e-06	49398100	6.91523e+06	56313400
2.4e-06	49398100	6.91474e+06	56312900
2.6e-06	49398100	6.91468e+06	56312800
2.8e-06	49398100	6.91392e+06	56312100
3e-06	49398100	6.9123e+06	56310400
3.2e-06	49398100	6.91392e+06	56312100
3.4e-06	49398100	6.91799e+06	56316100
3.6e-06	49398100	6.91605e+06	56314200
3.8e-06	49398100	6.91531e+06	56313500
4e-06	49398100	6.91607e+06	56314200
4.2e-06	49398100	6.91383e+06	56312000
4.4e-06	49398100	6.91507e+06	56313200
4.6e-06	49398100	6.91525e+06	56313400
4.8e-06	49398100	6.91389e+06	56312000
5e-06	49398100	6.91652e+06	56314700
5.2e-06	49398100	6.91316e+06	56311300
5.4e-06	49398100	6.91383e+06	56312000
5.6e-06	49398100	6.91551e+06	56313700
5.8e-06	49398100	6.91701e+06	56315200
6e-06	49398100	6.91675e+06	56314900
6.2e-06	49398100	6.91393e+06	56312100
6.4e-06	49398100	6.91626e+06	56314400
6.6e-06	49398100	6.91513e+06	56313300
6.8e-06	49398100	6.91449e+06	56312600
7e-06	49398100	6.9161e+06	56314200
7.2e-06	49398100	6.91613e+06	56314300
7.4e-06	49398100	6.91362e+06	56311800
7.6e-06	49398100	6.91562e+06	56313800
7.8e-06	49398100	6.91464e+06	56312800
8e-06	49398100	6.91648e+06	56314600
8.2e-06	49398100	6.91566e+06	56313800
8.4e-06	49398100	6.91637e+06	56314500
8.6e-06	49398100	6.91429e+06	56312400
8.8e-06	49398100	6.91585e+06	56314000
9e-06	49398100	6.91648e+06	56314600
9.2e-06	49398100	6.91306e+06	56311200
9.4e-06	49398100	6.91651e+06	56314700
9.6e-06	49398100	6.91307e+06	56311200
9.8e-06	49398100	6.91617e+06	56314300
1e-05	49398100	6.91583e+06	56314000
1.2e-05	49398100	6.91641e+06	56314600
1.4e-05	49398100	6.91466e+06	56312800
1.6e-05	49398100	6.91602e+06	56314200
1.8e-05	49398100	6.91689e+06	56315000
2e-05	49398100	6.91574e+06	56313900
2.2e-05	49398100	6.91713e+06	56315300
2.4e-05	49398100	6.91415e+06	56312300
2.6e-05	49398100	6.91675e+06	56314900
2.8e-05	49398100	6.91603e+06	56314200
3e-05	49398100	6.91572e+06	56313900
3.2e-05	49398100	6.91532e+06	56313500
3.4e-05	49398100	6.91441e+06	56312600
3.6e-05	49398100	6.91348e+06	56311600
3.8e-05	49398100	6.9169e+06	56315000
4e-05	49398100	6.91618e+06	56314300
4.2e-05	49398100	6.91713e+06	56315300
4.4e-05	49398100	6.91669e+06	56314800
4.6e-05	49398100	6.91203e+06	56310200
4.8e-05	49398100	6.91532e+06	56313500
5e-05	49398100	6.91451e+06	56312700
5.2e-05	49398100	6.91647e+06	56314600
5.4e-05	49398100	6.91471e+06	56312900
5.6e-05	49398100	6.91708e+06	56315200
5.8e-05	49398100	6.91401e+06	56312200
6e-05	49398100	6.91503e+06	56313200
6.2e-05	49398100	6.91637e+06	56314500
6.4e-05	49398100	6.91338e+06	56311500
6.6e-05	49398100	6.91498e+06	56313100
6.8e-05	49398100	6.91634e+06	56314500
7e-05	49398100	6.91412e+06	56312300
7.2e-05	49398100	6.91892e+06	56317100
7.4e-05	49398100	6.91412e+06	56312300
7.6e-05	49398100	6.91629e+06	56314400
7.8e-05	49398100	6.91707e+06	56315200
8e-05	49398100	6.91518e+06	56313300
8.2e-05	49398100	6.91529e+06	56313400
8.4e-05	49398100	6.91553e+06	56313700
8.6e-05	49398100	6.91509e+06	56313200
8.8e-05	49398100	6.91464e+06	56312800
9e-05	49398100	6.91508e+06	56313200
9.2e-05	49398100	6.91721e+06	56315400
9.4e-05	49398100	6.91462e+06	56312800
9.6e-05	49398100	6.91518e+06	56313300
9.8e-05	49398100	6.91364e+06	56311800
0.0001	49398100	6.91373e+06	56311900
0.00012	49398100	6.9155e+06	56313600
0.00014	49398100	6.91482e+06	56313000
0.00016	49398100	6.9158e+06	56313900
0.00018	49398100	6.91363e+06	56311800
0.0002	49398100	6.91615e+06	56314300
0.00022	49398100	6.91711e+06	56315300
0.00024	49398100	6.91245e+06	56310600
0.00026	49398100	6.91834e+06	56316500
0.00028	49398100	6.9176e+06	56315700
0.0003	49398100	6.91411e+06	56312300
0.00032	49398100	6.9149e+06	56313000
0.00034	49398100	6.91638e+06	56314500
0.00036	49398100	6.9138e+06	56311900
0.00038	49398100	6.91571e+06	56313900
0.0004	49398100	6.91638e+06	56314500
0.00042	49398100	6.91376e+06	56311900
0.00044	49398100	6.91728e+06	56315400
0.00046	49398100	6.91663e+06	56314800
0.00048	49398100	6.91655e+06	56314700
0.0005	49398100	6.91511e+06	56313300
0.00052	49398100	6.91583e+06	56314000
0.00054	49398100	6.91541e+06	56313500
0.00056	49398100	6.91412e+06	56312300
