# Supplementary material for: Quantitative prediction of rate constants and its application to organic emitters
Source: Nat Commun. 2024 Jun 3;15:4723. doi: 10.1038/s41467-024-49069-4 (PMC11148104; doi:10.1038/s41467-024-49069-4)
Supplement: Supplementary file 3 — Source Data [file 41467_2024_49069_MOESM3_ESM.zip › SourceData/BNTeTe/SourceDataFile_Fig3g.xlsx]

## Sheet: Sheet1
Time	ktoR(S1)	ktoR(T1)	ktoR(T2)	ktoR
0	243000000	0	0	243000000
1e-14	242968000	0.25876	5.3122	242968000
2e-14	242952000	0.39435	7.91548	242952000
3e-14	242936000	0.53407	10.4816	242936000
4e-14	242920000	0.67757	13.0065	242920000
5e-14	242904000	0.82544	15.5038	242904000
6e-14	242888000	0.9773	17.9669	242888000
7e-14	242872000	1.13237	20.388	242872000
8e-14	242856000	1.29153	22.7823	242856000
9e-14	242840000	1.45468	25.1423	242840000
1e-13	242824000	1.62182	27.4737	242824000
1.3e-13	242776000	2.14299	34.2648	242776000
1.5e-13	242744000	2.50891	38.6321	242745000
1.7e-13	242713000	2.88742	42.8843	242713000
1.9e-13	242681000	3.28014	47.0261	242681000
2.1e-13	242649000	3.68516	51.0429	242649000
2.4e-13	242601000	4.31572	56.8695	242601000
2.6e-13	242569000	4.75185	60.6161	242569000
2.8e-13	242537000	5.19908	64.2942	242537000
3e-13	242506000	5.65775	67.7939	242506000
3.2e-13	242474000	6.12827	71.243	242474000
3.4e-13	242442000	6.60814	74.6277	242442000
3.6e-13	242410000	7.10124	77.8974	242410000
3.8e-13	242378000	7.59906	81.0603	242378000
4e-13	242347000	8.10939	84.1577	242347000
4.2e-13	242315000	8.63295	87.1402	242315000
4.4e-13	242283000	9.16403	90.074	242283000
4.7e-13	242235000	9.97305	94.3226	242235000
5e-13	242188000	10.802	98.3417	242188000
5.3e-13	242140000	11.6574	102.246	242140000
5.6e-13	242092000	12.5261	105.978	242092000
5.9e-13	242045000	13.4081	109.538	242045000
6.2e-13	241997000	14.31	112.983	241997000
6.5e-13	241950000	15.2252	116.256	241950000
6.8e-13	241902000	16.1603	119.414	241902000
7.1e-13	241855000	17.1086	122.457	241855000
7.4e-13	241807000	18.0702	125.328	241807000
7.7e-13	241759000	19.0451	128.142	241760000
8e-13	241712000	20.0333	130.783	241712000
8.3e-13	241665000	21.0347	133.31	241665000
8.6e-13	241617000	22.0428	135.78	241617000
8.9e-13	241570000	23.0641	138.134	241570000
9.1e-13	241538000	23.7554	139.637	241538000
9.4e-13	241491000	24.7968	141.819	241491000
9.7e-13	241443000	25.8448	143.944	241444000
1e-12	241396000	26.906	145.955	241396000
1.21e-12	241064000	34.5738	157.903	241065000
1.42e-12	240734000	42.574	166.752	240734000
1.63e-12	240404000	50.8204	173.306	240404000
1.84e-12	240074000	59.2599	178.195	240074000
2.04e-12	239761000	67.3998	181.604	239761000
2.24e-12	239446000	75.6925	184.132	239446000
2.44e-12	239134000	83.9863	186.03	239134000
2.64e-12	238822000	92.3558	187.431	238822000
2.84e-12	238511000	100.718	188.411	238511000
3.04e-12	238199000	109.146	189.104	238199000
3.24e-12	237888000	117.587	189.587	237888000
3.44e-12	237577000	126.018	189.879	237578000
3.64e-12	237265000	134.514	190.054	237266000
3.84e-12	236956000	142.946	190.117	236956000
4.04e-12	236646000	151.394	190.142	236647000
4.24e-12	236337000	159.828	190.091	236338000
4.44e-12	236028000	168.263	190.039	236029000
4.64e-12	235720000	176.698	189.93	235720000
4.84e-12	235414000	185.07	189.766	235414000
5.04e-12	235105000	193.507	189.6	235105000
5.24e-12	234798000	201.9	189.454	234798000
5.44e-12	234492000	210.274	189.29	234492000
5.64e-12	234186000	218.65	189.069	234186000
5.84e-12	233879000	227.026	188.904	233880000
6.04e-12	233573000	235.403	188.683	233574000
6.24e-12	233267000	243.78	188.518	233267000
6.44e-12	232963000	252.095	188.299	232964000
6.64e-12	232659000	260.41	188.079	232660000
6.84e-12	232355000	268.726	187.916	232356000
7.04e-12	232051000	277.043	187.696	232052000
7.24e-12	231747000	285.361	187.476	231748000
7.44e-12	231443000	293.68	187.257	231444000
7.64e-12	231143000	301.906	187.077	231143000
7.84e-12	230841000	310.163	186.859	230841000
8.04e-12	230539000	318.421	186.641	230540000
8.24e-12	230237000	326.68	186.423	230238000
8.44e-12	229936000	334.939	186.205	229936000
8.64e-12	229634000	343.2	186.044	229634000
8.84e-12	229334000	351.399	185.828	229335000
9.04e-12	229036000	359.563	185.593	229036000
9.24e-12	228736000	367.764	185.376	228737000
9.44e-12	228436000	375.966	185.217	228437000
9.64e-12	228136000	384.169	185.001	228137000
9.84e-12	227838000	392.334	184.766	227839000
1.184e-11	224876000	473.38	182.724	224877000
1.384e-11	221949000	553.472	180.691	221950000
1.585e-11	219046000	632.921	178.696	219047000
1.786e-11	216184000	711.238	176.715	216185000
1.987e-11	213348000	788.834	174.773	213349000
2.188e-11	210559000	865.164	172.83	210560000
2.389e-11	207791000	940.894	170.885	207792000
2.59e-11	205070000	1015.35	169.053	205071000
2.791e-11	202371000	1089.21	167.163	202372000
2.992e-11	199718000	1161.8	165.328	199720000
3.192e-11	197112000	1233.11	163.549	197114000
3.392e-11	194528000	1303.82	161.769	194530000
3.592e-11	191991000	1373.25	159.987	191992000
3.792e-11	189481000	1441.93	158.246	189483000
3.992e-11	187008000	1509.61	156.535	187009000
4.192e-11	184567000	1576.38	154.848	184569000
4.392e-11	182144000	1642.7	153.176	182146000
4.592e-11	179749000	1708.22	151.545	179751000
4.792e-11	177396000	1772.63	149.928	177397000
4.992e-11	175071000	1836.24	148.295	175073000
5.192e-11	172787000	1898.74	146.733	172789000
5.392e-11	170508000	1961.09	145.156	170510000
5.592e-11	168277000	2022.15	143.577	168280000
5.792e-11	166069000	2082.57	142.055	166071000
5.993e-11	163876000	2142.57	140.546	163879000
6.194e-11	161714000	2201.74	139.022	161717000
6.395e-11	159575000	2260.26	137.556	159578000
6.596e-11	157476000	2317.72	136.101	157478000
6.797e-11	155392000	2374.74	134.677	155394000
6.998e-11	153338000	2430.94	133.279	153341000
7.199e-11	151316000	2486.26	131.866	151319000
7.4e-11	149303000	2541.36	130.439	149306000
7.601e-11	147328000	2595.39	129.083	147331000
7.802e-11	145377000	2648.79	127.725	145380000
8.003e-11	143459000	2701.28	126.413	143462000
8.204e-11	141569000	2753	125.125	141572000
8.405e-11	139687000	2804.47	123.823	139690000
8.606e-11	137840000	2855.02	122.508	137843000
8.807e-11	136006000	2905.21	121.263	136009000
9.008e-11	134207000	2954.45	120.005	134210000
9.209e-11	132433000	3002.98	118.829	132436000
9.41e-11	130681000	3050.93	117.57	130684000
9.611e-11	128953000	3098.22	116.368	128956000
9.812e-11	127237000	3145.18	115.178	127240000
1.181e-10	111373000	3579.25	104.211	111377000
1.381e-10	97487600	3959.22	94.6273	97491700
1.581e-10	85291200	4292.96	86.218	85295600
1.781e-10	74620500	4584.96	78.8115	74625100
1.981e-10	65281900	4840.49	72.3759	65286800
2.181e-10	57098300	5064.43	66.668	57103400
2.381e-10	49946800	5260.12	61.7744	49952100
2.581e-10	43672200	5431.82	57.4137	43677600
2.781e-10	38205700	5581.41	53.6202	38211300
2.982e-10	33412400	5712.57	50.3124	33418200
3.182e-10	29230500	5827	47.4175	29236400
3.382e-10	25574800	5927.03	44.8923	25580800
3.582e-10	22374400	6014.61	42.6786	22380500
3.782e-10	19583000	6090.99	40.7524	19589200
3.982e-10	17144800	6157.71	39.0635	17151000
4.182e-10	15014500	6216	37.5865	15020700
4.382e-10	13153100	6266.94	36.3003	13159400
4.582e-10	11529500	6311.37	35.1781	11535800
4.782e-10	10111700	6350.16	34.1976	10118100
4.983e-10	8.87138e+06	6384.1	33.3379	8.8778e+06
5.183e-10	7.79029e+06	6413.69	32.5936	7.79673e+06
5.383e-10	6.84724e+06	6439.49	31.9367	6.85371e+06
5.583e-10	6.02275e+06	6462.05	31.3701	6.02925e+06
5.783e-10	5.30337e+06	6481.74	30.8709	5.30989e+06
5.983e-10	4.67502e+06	6498.93	30.4385	4.68155e+06
6.183e-10	4.12479e+06	6513.99	30.0594	4.13134e+06
6.383e-10	3.64776e+06	6527.04	29.7282	3.65432e+06
6.583e-10	3.22864e+06	6538.51	29.4378	3.23521e+06
6.783e-10	2.86498e+06	6548.46	29.1825	2.87156e+06
6.984e-10	2.54682e+06	6557.17	28.9636	2.5534e+06
7.184e-10	2.26763e+06	6564.81	28.7759	2.27423e+06
7.384e-10	2.02497e+06	6571.45	28.6017	2.03157e+06
7.584e-10	1.8133e+06	6577.24	28.4537	1.81991e+06
7.784e-10	1.62856e+06	6582.29	28.3323	1.63517e+06
7.984e-10	1.46698e+06	6586.72	28.2172	1.47359e+06
8.184e-10	1.3263e+06	6590.56	28.1233	1.33292e+06
8.384e-10	1.20333e+06	6593.93	28.0364	1.20996e+06
8.584e-10	1.09608e+06	6596.86	27.9626	1.10271e+06
8.784e-10	1.0024e+06	6599.43	27.899	1.00902e+06
8.985e-10	920783	6601.66	27.84	927412
9.185e-10	849239	6603.62	27.7918	855870
9.385e-10	787101	6605.32	27.7453	793734
9.585e-10	732769	6606.81	27.71	739403
9.785e-10	685241	6608.11	27.6798	691876
9.985e-10	644083	6609.23	27.6518	650720
1.198e-09	432776	6615.02	27.5036	439419
1.398e-09	378472	6616.5	27.4651	385116
1.598e-09	364588	6616.88	27.4547	371232
1.798e-09	361091	6616.98	27.452	367735
1.998e-09	360119	6617	27.455	366763
2.198e-09	359866	6617.01	27.449	366511
2.399e-09	359904	6617.01	27.4519	366548
2.599e-09	359941	6617.01	27.4548	366585
2.799e-09	359726	6617.01	27.4517	366370
2.999e-09	359726	6617.01	27.4517	366370
3.199e-09	359763	6617.01	27.4545	366408
3.399e-09	359801	6617.01	27.4514	366445
3.599e-09	359838	6617.01	27.4543	366483
3.799e-09	359838	6617.01	27.4543	366483
3.999e-09	359876	6617.01	27.4511	366520
4.199e-09	359913	6617.01	27.454	366558
4.399e-09	359698	6617.02	27.4509	366343
4.599e-09	359698	6617.02	27.4509	366343
4.799e-09	359736	6617.01	27.4538	366380
4.999e-09	359773	6617.01	27.4507	366418
5.199e-09	359811	6617.01	27.4535	366455
5.399e-09	359848	6617.01	27.4564	366493
5.599e-09	359848	6617.01	27.4504	366493
5.799e-09	359886	6617.01	27.4533	366530
5.999e-09	359923	6617.01	27.4561	366568
6.199e-09	359708	6617.01	27.453	366352
6.399e-09	359708	6617.01	27.453	366352
6.599e-09	359745	6617.01	27.4499	366390
6.799e-09	359783	6617.01	27.4528	366427
6.999e-09	359820	6617.01	27.4556	366465
7.199e-09	359820	6617.01	27.4497	366465
7.399e-09	359858	6617.01	27.4525	366502
7.599e-09	359895	6617.01	27.4554	366540
7.799e-09	359933	6617.01	27.4523	366577
7.999e-09	359680	6617.02	27.4523	366324
8.199e-09	359717	6617.01	27.4552	366362
8.399e-09	359755	6617.01	27.452	366399
8.599e-09	359792	6617.01	27.4549	366437
8.799e-09	359793	6617.01	27.4489	366437
8.999e-09	359830	6617.01	27.4518	366475
9.199e-09	359868	6617.01	27.4547	366512
9.399e-09	359905	6617.01	27.4515	366550
9.599e-09	359905	6617.01	27.4515	366550
9.799e-09	359690	6617.02	27.4544	366334
9.999e-09	359727	6617.01	27.4513	366372
1.2e-08	359737	6617.01	27.4534	366381
1.4e-08	359784	6617.01	27.4524	366429
1.6e-08	359794	6617.01	27.4545	366438
1.8e-08	359841	6617.01	27.4535	366486
2e-08	359851	6617.01	27.4497	366496
2.2e-08	359899	6617.01	27.4547	366543
2.4e-08	359909	6617.01	27.4508	366553
2.6e-08	359701	6617.01	27.4558	366346
2.8e-08	359711	6617.01	27.4519	366356
3e-08	359759	6617.01	27.4509	366403
3.2e-08	359769	6617.01	27.4531	366413
3.4e-08	359816	6617.01	27.452	366461
3.6e-08	359826	6617.01	27.4542	366471
3.8e-08	359874	6617.01	27.4532	366519
4e-08	359884	6617.01	27.4553	366529
4.2e-08	359932	6617.01	27.4543	366577
4.4e-08	359685	6617.02	27.4504	366330
4.6e-08	359695	6617.02	27.4526	366340
4.8e-08	359743	6617.01	27.4516	366388
5e-08	359753	6617.01	27.4537	366397
5.2e-08	359801	6617.01	27.4527	366446
5.4e-08	359811	6617.01	27.4549	366455
5.6e-08	359821	6617.01	27.4509	366465
5.8e-08	359869	6617.01	27.456	366514
6e-08	359879	6617.01	27.4521	366524
6.2e-08	359928	6617.01	27.4571	366572
6.4e-08	359938	6617.01	27.4532	366582
6.6e-08	359689	6617.02	27.4493	366333
6.8e-08	359737	6617.01	27.4544	366382
7e-08	359747	6617.01	27.4504	366391
7.2e-08	359757	6617.01	27.4526	366401
7.4e-08	359805	6617.01	27.4516	366450
7.6e-08	359815	6617.01	27.4537	366460
7.8e-08	359826	6617.01	27.4498	366470
8e-08	359874	6617.01	27.4549	366519
8.2e-08	359884	6617.01	27.4509	366529
8.4e-08	359894	6617.01	27.4531	366539
8.6e-08	359943	6617.01	27.4521	366588
8.8e-08	359692	6617.02	27.4543	366337
9e-08	359702	6617.02	27.4503	366347
9.2e-08	359712	6617.01	27.4525	366357
9.4e-08	359761	6617.01	27.4515	366405
9.6e-08	359771	6617.01	27.4536	366416
9.8e-08	359781	6617.01	27.4496	366426
1e-07	359830	6617.01	27.4548	366475
1.2e-07	359746	6617.01	27.4517	366391
1.4e-07	359927	6617.01	27.4549	366572
1.6e-07	359803	6617.01	27.455	366448
1.8e-07	359948	6617.01	27.4552	366592
2e-07	359781	6617.01	27.4523	366425
2.2e-07	359846	6617.01	27.4527	366490
2.4e-07	359912	6617.01	27.4532	366556
2.6e-07	359699	6617.01	27.4536	366344
2.8e-07	359723	6617.01	27.4508	366368
3e-07	359706	6617.02	27.4516	366350
3.2e-07	359688	6617.02	27.4523	366332
3.4e-07	359915	6617.01	27.4497	366560
3.6e-07	359855	6617.01	27.454	366500
3.8e-07	359795	6617.01	27.4514	366439
4e-07	359941	6617.01	27.4491	366585
4.2e-07	359836	6617.01	27.4572	366480
4.4e-07	359640	6617.02	27.4515	366284
4.6e-07	359788	6617.01	27.4563	366433
4.8e-07	359894	6617.01	27.4576	366538
5e-07	359955	6617.01	27.4556	366600
5.2e-07	359708	6617.01	27.4535	366353
5.4e-07	359723	6617.01	27.4552	366368
5.6e-07	359738	6617.01	27.457	366383
5.8e-07	359706	6617.01	27.4551	366351
6e-07	359674	6617.02	27.4533	366319
6.2e-07	359964	6617.01	27.4514	366608
6.4e-07	359885	6617.01	27.4535	366529
6.6e-07	359756	6617.01	27.4519	366400
6.8e-07	359955	6617.01	27.4503	366599
7e-07	359825	6617.01	27.4565	366469
7.2e-07	359978	6617.01	27.4511	366622
7.4e-07	359746	6617.01	27.4498	366390
7.6e-07	359901	6617.01	27.4523	366545
7.8e-07	359664	6617.02	27.451	366308
8e-07	359718	6617.01	27.4539	366363
8.2e-07	359773	6617.01	27.4568	366417
8.4e-07	359777	6617.01	27.4475	366421
8.6e-07	359781	6617.01	27.4548	366425
8.8e-07	359784	6617.01	27.4538	366429
9e-07	359807	6617.01	27.4487	366451
9.2e-07	359794	6617.01	27.4521	366438
9.4e-07	359799	6617.01	27.4514	366443
9.6e-07	359767	6617.01	27.4507	366412
9.8e-07	359810	6617.01	27.4499	366454
1e-06	359797	6617.01	27.4538	366441
1.2e-06	359795	6617.01	27.4521	366439
1.4e-06	359797	6617.01	27.4529	366441
1.6e-06	359778	6617.01	27.4505	366422
1.8e-06	359783	6617.01	27.4558	366428
2e-06	359788	6617.01	27.4503	366433
2.2e-06	359851	6617.01	27.4589	366495
2.4e-06	359757	6617.01	27.4465	366401
2.6e-06	359813	6617.01	27.4562	366457
2.8e-06	359830	6617.01	27.4578	366475
3e-06	359795	6617.01	27.4483	366439
3.2e-06	359780	6617.01	27.445	366424
3.4e-06	359884	6617.01	27.4489	366528
3.6e-06	359773	6617.01	27.4498	366418
3.8e-06	359783	6617.01	27.4586	366428
4e-06	359760	6617.01	27.4508	366405
4.2e-06	359891	6617.01	27.4587	366536
4.4e-06	359929	6617.01	27.4562	366574
4.6e-06	359770	6617.01	27.447	366414
4.8e-06	359691	6617.02	27.4515	366336
5e-06	359897	6617.01	27.4519	366542
5.2e-06	359969	6617.01	27.4647	366613
5.4e-06	359765	6617.01	27.4441	366410
5.6e-06	359778	6617.01	27.4483	366423
5.8e-06	359809	6617.01	27.4526	366453
6e-06	359791	6617.01	27.4532	366436
6.2e-06	359928	6617.01	27.4517	366573
6.4e-06	359911	6617.01	27.4541	366555
6.6e-06	359898	6617.01	27.4528	366543
6.8e-06	359801	6617.01	27.4508	366445
7e-06	359792	6617.01	27.4564	366437
7.2e-06	359809	6617.01	27.4505	366454
7.4e-06	359786	6617.01	27.4462	366430
7.6e-06	359835	6617.01	27.449	366480
7.8e-06	359811	6617.01	27.4476	366456
8e-06	359810	6617.01	27.454	366454
8.2e-06	359866	6617.01	27.4619	366510
8.4e-06	359821	6617.01	27.4466	366465
8.6e-06	359795	6617.01	27.4543	366439
8.8e-06	359791	6617.01	27.4523	366435
9e-06	359812	6617.01	27.4576	366457
9.2e-06	359865	6617.01	27.4498	366510
9.4e-06	359749	6617.01	27.4488	366394
9.6e-06	359860	6617.01	27.4552	366504
9.8e-06	359778	6617.01	27.4539	366422
1e-05	359774	6617.01	27.4485	366419
1.2e-05	359790	6617.01	27.4513	366434
1.4e-05	359848	6617.01	27.4626	366492
1.6e-05	359803	6617.01	27.4533	366448
1.8e-05	359697	6617.02	27.4499	366342
2e-05	359742	6617.01	27.4536	366386
2.2e-05	359635	6617.02	27.4464	366279
2.4e-05	359864	6617.01	27.4526	366508
2.6e-05	359881	6617.01	27.4555	366525
2.8e-05	359844	6617.01	27.4498	366489
3e-05	359710	6617.01	27.4563	366355
3.2e-05	359867	6617.01	27.4536	366511
3.4e-05	359769	6617.01	27.4469	366413
3.6e-05	359786	6617.01	27.4521	366430
3.8e-05	359787	6617.01	27.4561	366432
4e-05	359785	6617.01	27.4479	366429
4.2e-05	359829	6617.01	27.4561	366473
4.4e-05	359796	6617.01	27.4433	366440
4.6e-05	359726	6617.01	27.4492	366370
4.8e-05	359791	6617.01	27.4509	366435
5e-05	359820	6617.01	27.4542	366464
5.2e-05	359868	6617.01	27.4592	366512
5.4e-05	359805	6617.01	27.4492	366449
5.6e-05	359768	6617.01	27.4489	366412
5.8e-05	359941	6617.01	27.4558	366586
6e-05	359836	6617.01	27.4519	366480
6.2e-05	359823	6617.01	27.4468	366467
6.4e-05	359817	6617.01	27.4564	366462
6.6e-05	359813	6617.01	27.4536	366458
6.8e-05	359847	6617.01	27.4618	366491
7e-05	359693	6617.02	27.4505	366338
7.2e-05	359803	6617.01	27.448	366447
7.4e-05	359889	6617.01	27.4564	366533
7.6e-05	359828	6617.01	27.4509	366472
7.8e-05	359806	6617.01	27.446	366450
8e-05	359832	6617.01	27.455	366476
8.2e-05	359889	6617.01	27.4498	366534
8.4e-05	359794	6617.01	27.4548	366439
8.6e-05	359719	6617.01	27.4488	366363
8.8e-05	359791	6617.01	27.4561	366436
9e-05	359827	6617.01	27.4476	366471
9.2e-05	359874	6617.01	27.4553	366519
9.4e-05	359800	6617.01	27.4571	366444
9.6e-05	359813	6617.01	27.4593	366458
9.8e-05	359851	6617.01	27.4507	366496
0.0001	359714	6617.01	27.4517	366359
0.00012	359866	6617.01	27.4645	366511
0.00014	359888	6617.01	27.4571	366533
0.00016	359781	6617.01	27.4562	366425
0.00018	359687	6617.02	27.4466	366331
0.0002	359815	6617.01	27.4563	366459
0.00022	359884	6617.01	27.4553	366529
0.00024	359933	6617.01	27.4537	366578
0.00026	359826	6617.01	27.4579	366471
0.00028	359796	6617.01	27.456	366441
0.0003	359866	6617.01	27.4534	366511
0.00032	359825	6617.01	27.4576	366469
0.00034	359729	6617.01	27.4559	366374
0.00036	359784	6617.01	27.449	366428
0.00038	359859	6617.01	27.4653	366504
0.0004	359818	6617.01	27.4488	366462
0.00042	359890	6617.01	27.4605	366534
0.00044	359802	6617.01	27.4562	366446
0.00046	359789	6617.01	27.467	366434
0.00048	359721	6617.01	27.4527	366365
0.0005	359753	6617.01	27.4418	366397
